# Supplementary material for: Activation of Bicyclic Nitro-drugs by a Novel Nitroreductase (NTR2) in Leishmania
Source: PLoS Pathog. 2016 Nov 3;12(11):e1005971. doi: 10.1371/journal.ppat.1005971 (PMC5094698; doi:10.1371/journal.ppat.1005971)
Supplement: S1 Table — (XLSX) [file ppat.1005971.s004.xlsx]

## Sheet: Fig.2 - Source data 1
Significant	Log2 WT/IIIA	Log10 Intensity	Protein names	Uniprot Accession	Log2 HL Significance B	Number of proteins	Mol. weight [kDa]	Unique peptides W-H v IIIR-L	Unique peptides WT-L v III-H	Ratio H/L normalized W-H v IIIR-L	Ratio H/L normalized WT-L v III-H	Sequence coverage W-H v IIIR-L [%]	Sequence coverage WT-L v III-H [%]	Intensity W-H v IIIR-L	Intensity L W-H v IIIR-L	Intensity H W-H v IIIR-L	Intensity WT-L v III-H	Intensity L WT-L v III-H	Intensity H WT-L v III-H
+	4.09896	7.67661	Putative NADH:flavin oxidoreductase/NADH oxidase	E9AGH7	1.33214e-99	1	39.451	5	1	17.136	NaN	16.4	3	39987000	3848600	36139000	7504400	4700800	2803600
+	0.578997	9.47554	Glucose-6-phosphate isomerase (EC 5.3.1.9)	Q3C165	5.54581e-19	4	67.066	23	27	1.5404	0.69098	58.8	63.6	1074800000	389200000	685650000	1914300000	1073000000	841280000
+	0.534517	8.79102	Putative cysteinyl-tRNA synthetase	E9AGB4	2.19587e-16	1	88.412	13	16	1.3684	0.65423	21.3	30.4	226030000	79684000	146350000	392020000	227610000	164410000
+	-0.4841	9.80337	Putative paraflagellar rod protein 1D	E9AHJ2	1.29895e-13	3	68.575	31	41	0.68545	1.3433	65.1	73.6	2340700000	1286900000	1053800000	4018000000	1628400000	2389700000
+	-0.464022	9.93288	Paraflagellar rod protein 2C	A4HX39	1.22674e-12	2	68.902	46	46	0.67629	1.2926	75	73.5	3282600000	1830500000	1452100000	5285400000	2178800000	3106600000
+	0.835863	8.16139	Uncharacterized protein	A4HXG7	1.44017e-11	1	12.034	3	2	1.8774	0.59086	36.6	27.7	51610000	14877000	36733000	93396000	53386000	40010000
+	-0.438034	8.88449	Putative nucleoside transporter 1	E9AGM7	1.96088e-11	4	53.877	3	3	0.72162	1.3251	10.4	10.4	279690000	147290000	132410000	486770000	197310000	289470000
+	0.434147	9.02086	Alanine aminotransferase	E9AGF0	2.85075e-11	1	54.878	13	16	1.3851	0.75923	38.4	46.7	350170000	132150000	218020000	699030000	384600000	314430000
+	-0.433609	8.99865	Putative NADH-cytochrome b5 reductase (EC 1.6.2.2)	A4HZV5	3.09604e-11	1	32.013	11	12	0.77094	1.4087	42.2	41.9	387280000	188000000	199280000	609620000	232060000	377570000
+	-0.424256	8.84655	Putative GMP synthase (EC 6.3.5.2)	E9AGZ1	8.01358e-11	1	71.414	10	14	0.71711	1.2931	22.4	34.5	244400000	120430000	123970000	457950000	192600000	265350000
+	-0.422796	9.04918	Farnesyl pyrophosphate synthase (EC 2.5.1.1) (EC 2.5.1.10)	E9AH04	9.27996e-11	1	41.041	8	12	0.70844	1.2763	31.5	35.9	460200000	245490000	214710000	659710000	274770000	384940000
+	-0.407244	9.26248	D-isomer specific 2-hydroxyacid dehydrogenase-like protein	A4IAM3	4.29794e-10	2	36.806	13	13	0.77229	1.359	45.1	55.5	757430000	399560000	357870000	1072700000	427380000	645290000
+	-0.861567	7.998	Putative amino acid permease	A4HZQ0	1.21033e-09	1	53.971	2	2	0.5713	1.8889	6.2	6.2	26913000	16763000	10150000	72627000	24222000	48404000
+	-0.376	9.23818	3-hydroxyisobutyryl-coenzyme a hydrolase-like protein	A4I8I4	7.93513e-09	2	39.109	9	14	0.69519	1.1821	34.3	52.8	716330000	372910000	343420000	1014200000	365260000	648920000
+	1.09123	7.17696	Programmed cell death 6 protein-like protein	A4HVS3	1.15489e-08	1	25.891	0	2	NaN	0.46936	0	14.5	0	0	0	15030000	9876100	5153400
+	1.08471	7.94685	Uncharacterized protein	E9AGG8	1.40563e-08	3	50.659	4	3	1.9932	0.4447	10.7	10	31180000	13577000	17604000	57300000	36092000	21208000
+	-0.366894	8.66818	Putative calmodulin	A4HU13	1.78149e-08	1	16.824	5	3	0.76855	1.2782	41.6	41.6	194690000	102390000	92301000	271090000	106720000	164370000
+	-0.359458	8.76242	Uncharacterized protein	A4HRQ0	3.40145e-08	1	17.633	5	6	0.71766	1.1887	47.2	52.8	199270000	104020000	95243000	379390000	165750000	213640000
+	-0.358894	9.47716	Alanine--tRNA ligase (EC 6.1.1.7) (Alanyl-tRNA synthetase)	A4I013	3.57062e-08	1	105.98	33	40	0.77478	1.2743	42.8	56.2	1145500000	592040000	553480000	1854800000	764500000	1090300000
+	0.626573	8.14325	Putative amino acid permease	E9AHD7	4.53227e-07	4	55.458	4	3	1.3929	0.59001	6.6	3.4	51230000	21854000	29376000	87844000	55622000	32221000
+	-1.06043	7.77211	Uncharacterized protein	A4HY74	5.61781e-07	1	57.757	2	1	0.47949	NaN	8.3	5.9	23681000	13625000	10056000	35490000	15589000	19901000
+	-1.01159	7.60119	Uncharacterized protein	A4I8E0	1.8463e-06	1	292	5	2	0.496	NaN	13.3	4.2	33926000	16162000	17764000	5993600	2783500	3210000
+	0.308998	9.10191	Tyrosine aminotransferase (EC 2.6.1.5)	A4IDL0	2.44166e-06	1	49.733	18	17	1.2158	0.79246	46.2	45.3	636410000	250570000	385840000	628060000	321850000	306210000
+	0.573455	7.99917	D-lactate dehydrogenase-like protein	A4I309	3.99849e-06	1	53.754	3	2	1.5216	0.68749	9.5	6.5	47296000	18456000	28840000	52514000	30400000	22114000
+	0.302091	8.99367	Kinesin-like protein	A4HX43	4.10853e-06	2	305.06	4	2	1.235	0.81244	62.5	61.8	440010000	192390000	247620000	545520000	285490000	260030000
+	0.556723	8.28803	Uncharacterized protein	E9AGC6	7.64626e-06	1	44.008	5	7	1.409	0.65238	17.8	24.5	61743000	21474000	40270000	132360000	63475000	68883000
+	-0.279622	8.83333	Putative adenylate kinase (EC 2.7.4.3)	A4HZC2	1.62641e-05	1	30.031	7	12	0.77986	1.1524	40.5	57.6	253610000	130650000	122960000	427680000	193260000	234430000
+	0.273236	8.63618	Uncharacterized protein	A4HX38	3.20674e-05	1	39.356	6	6	1.3044	0.89877	21.1	21.1	164600000	69297000	95308000	268090000	134980000	133110000
+	0.517199	8.31099	Putative MAR1 ribonuclease	A4HV50	3.29328e-05	1	21.64	4	7	1.3852	0.67698	21.9	31.8	82822000	29789000	53033000	121820000	72931000	48887000
+	0.270826	8.89379	Kinesin-like protein	A4HW58	3.77425e-05	2	326.36	9	10	1.1709	0.80509	36.6	35.4	378850000	150820000	228020000	404200000	217030000	187180000
+	0.267469	8.67108	Glycerol-3-phosphate dehydrogenase [NAD(+)] (EC 1.1.1.8)	A4HUG3	4.72553e-05	1	39.259	7	8	1.2393	0.8561	24.3	22.6	181250000	72838000	108420000	287650000	149490000	138160000
+	-0.55506	8.07153	Uncharacterized protein	A4HT49	8.22695e-05	1	89.254	2	2	0.60728	1.3263	4.1	5.2	28562000	18332000	10231000	89343000	37079000	52264000
+	-0.553924	8.56207	Uncharacterized protein	A4IE50	8.50344e-05	1	122.73	11	8	0.67955	1.4646	14.2	12	151380000	83258000	68119000	213430000	82267000	131160000
+	-0.828632	7.6417	Uncharacterized protein	E9AGZ8	9.95668e-05	1	40.598	1	2	NaN	1.776	3.1	7.7	8399200	3265200	5134000	35424000	14042000	21382000
+	0.726997	6.96178	Uncharacterized protein	A4I2I7	0.000127178	1	16.586	0	2	NaN	0.60416	0	10.5	0	0	0	9157500	5524300	3633200
+	-0.244515	8.61628	Uncharacterized protein	A4I5W4	0.000157217	1	13.106	4	4	0.76407	1.0821	58.3	63.5	113980000	56007000	57971000	299330000	126990000	172340000
+	-0.530323	8.46925	Inosine-guanosine transporter	A4IDG6	0.000166627	1	54.062	6	6	0.61468	1.2985	15.6	16	75950000	42128000	33822000	218660000	90876000	127790000
+	-0.515584	8.12468	Putative paraflagellar rod component	A4HU55	0.000250333	1	68.139	2	5	0.68407	1.3987	4.5	10.2	32464000	18577000	13887000	100790000	42845000	57946000
	-0.234256	8.65223	40S ribosomal protein S2	A4I7K9	0.00028999	1	28.644	1	2	NaN	1.1763	69.3	74.2	186560000	85805000	100760000	262420000	117430000	144990000
	-0.761727	7.02082	Uncharacterized protein	A4IA71	0.00035616	1	46.983	2	0	0.58979	NaN	6.9	0	10491000	6521000	3970000	0	0	0
	-0.74192	7.30677	Uncharacterized protein	A4HW32	0.000509787	1	71.555	0	2	NaN	1.6724	0	3.7	0	0	0	20266000	7913700	12353000
	-0.737519	7.4677	Putative DNA-directed RNA polymerase, alpha subunit (EC 2.7.7.6)	A4HY87	0.000551434	1	47.485	2	1	0.59977	NaN	7.2	4.3	16587000	10039000	6548000	12769000	6309700	6459700
	-0.479133	8.60031	Uncharacterized protein	A4ID37	0.000656136	1	11.808	2	2	0.68788	1.3388	32	32	142820000	74905000	67915000	255570000	95590000	159980000
	-0.219933	8.72196	Uncharacterized protein	A4HVF2	0.000656193	1	56.245	10	8	0.82043	1.1151	31.5	24.9	195320000	94089000	101230000	331860000	146770000	185090000
	0.64335	7.69643	Uncharacterized protein	A4I742	0.00067042	1	58.2	3	2	1.2814	0.54274	6.7	4.8	22858000	8461900	14396000	26850000	16088000	10762000
	-0.216651	9.03899	I/6 autoantigen-like protein	A4I005	0.000786279	1	23.01	6	9	0.82426	1.115	31.9	41.5	379650000	193100000	186540000	714280000	328250000	386030000
	0.634564	7.62713	Uncharacterized protein	A4HV46	0.000790251	1	31.891	2	2	1.5719	0.6523	10.4	10.4	15375000	5245600	10129000	27002000	15799000	11203000
	0.410625	8.23639	Putative ascorbate-dependent peroxidase (EC 1.11.1.11)	A4I9H5	0.00103044	1	33.71	2	4	1.2145	0.69251	13.2	22.8	36870000	18144000	18725000	135470000	73373000	62101000
	-0.701342	7.85949	Citrate synthase	A4HXU5	0.00103496	1	50.405	1	1	0.615	NaN	50.9	48.2	46280000	24330000	21950000	26079000	15046000	11034000
	-0.209627	8.78269	Putative dynein heavy chain	E9AGK1	0.00114901	1	529.28	16	23	0.85593	1.1447	5.3	7.1	212060000	104230000	107830000	394250000	158700000	235550000
	-0.454677	8.04157	Uncharacterized protein	A4IC52	0.00121031	1	38.852	4	3	0.69523	1.3087	16.5	13.6	42085000	23163000	18923000	67961000	27828000	40133000
	0.212429	8.94722	Uncharacterized protein	A4HRV7	0.00130396	1	246.75	16	23	1.2019	0.89656	9.7	13.7	212620000	88679000	123940000	672950000	357470000	315480000
	-0.445798	8.06331	Uncharacterized protein	A4HZV3	0.00150138	1	73.706	4	4	0.73111	1.3564	10.4	8.1	51169000	28007000	23162000	64524000	28358000	36167000
	0.598391	7.85603	Uncharacterized protein	E9AGC9	0.0015242	1	17.784	2	3	1.4912	0.65068	21.1	42.2	13117000	5014300	8103000	58668000	32401000	26267000
	-0.445091	7.96436	Uncharacterized protein	E9AGZ5	0.00152715	1	47.25	1	4	NaN	1.3614	3.1	14.8	18050000	8377500	9672600	74071000	28883000	45188000
	0.595315	7.03015	Mitogen-activated protein kinase	A4I140	0.00160935	1	38.833	0	2	NaN	0.6619	0	5.7	0	0	0	10719000	6808000	3910600
	-0.439639	8.55261	Uncharacterized protein	E9AH63	0.00173983	1	67.225	6	9	0.67903	1.2569	14.2	22.3	110940000	60670000	50266000	246010000	100650000	145360000
	-0.20134	9.01674	Putative 5-methyltetrahydropteroyltriglutamate-homocystein e S-methyltransferase (EC 2.1.1.14)	A4I695	0.00177326	1	85.928	14	12	0.8649	1.1434	23.2	22.1	438220000	209400000	228820000	601080000	253800000	347280000
	0.205736	8.89774	Putative inositol-3-phosphate synthase (EC 5.5.1.4)	A4HW82	0.00186272	1	46.351	13	14	1.1758	0.88437	39.3	39.6	324700000	124670000	200030000	465500000	240610000	224890000
	-0.664938	7.16516	Uncharacterized protein	A4I6Y6	0.00189532	1	82.771	0	2	NaN	1.5855	0	3.1	0	0	0	14627000	5970800	8655900
	-0.435053	8.42739	Uncharacterized protein	A4HRM8	0.00193947	1	72.87	8	8	0.70957	1.2991	14.6	16.7	105950000	57190000	48759000	161590000	61061000	100530000
	-0.427627	8.25273	Uncharacterized protein	A4HUZ0	0.0023077	1	104.32	3	11	0.63994	1.1806	4.3	20	29740000	16562000	13178000	149210000	64873000	84335000
	-0.426426	8.0639	Coproporphyrinogen III oxidase (EC 1.3.3.3)	A4HT18	0.00237299	1	34.507	1	2	NaN	1.3439	4.3	10	87058000	42584000	44474000	28792000	14090000	14702000
	-0.425998	7.99212	Putative dynein heavy chain, cytosolic	A4HZY2	0.00239663	1	622.29	5	6	0.81683	1.4885	1.3	1.8	38201000	18098000	20103000	60000000	24322000	35678000
	0.370778	8.01073	Putative mitotubule-associated protein Gb4	A4I2C3	0.00310882	1	286.92	4	2	1.2015	0.72223	2.8	3.4	29976000	12764000	17213000	72525000	38356000	34169000
	0.191573	9.61799	Putative isoleucyl-tRNA synthetase (EC 6.1.1.5)	A4IDX6	0.00383257	1	126.01	37	43	1.1596	0.88935	44.8	46.7	1394400000	583380000	810990000	2755000000	1409700000	1345300000
	-0.6072	7.15752	Uncharacterized protein	A4HZP2	0.00466777	1	49.037	0	3	NaN	1.5233	0	8.1	0	0	0	14372000	5336100	9036300
	-0.394696	8.42448	NADH-cytochrome b5 reductase (EC 1.6.2.2)	A4HZV4	0.00484103	1	32.32	3	6	0.75572	1.3062	19.4	34.3	87584000	47958000	39627000	178170000	75631000	102540000
	0.183739	8.93096	Thiol-dependent reductase 1	A4I8P2	0.00560379	1	49.927	11	9	1.0499	0.8185	32.2	26.7	388530000	173230000	215300000	464490000	230030000	234460000
	-0.382284	8.01961	Rer1 family-like protein	A4HZT5	0.00631965	1	21.079	2	2	0.72499	1.2354	15.8	15.8	37666000	18773000	18892000	66953000	26383000	40570000
	-0.382145	8.47995	Uncharacterized protein	A4HZP8	0.00633826	1	171.46	5	10	0.77402	1.3148	5.2	9.8	93381000	49138000	44243000	208580000	77248000	131330000
	-0.381868	8.06251	Putative cysteine peptidase, Clan CA, family C2	E9AHC1	0.00637554	2	489.82	2	3	0.55861	1.0243	2.8	3.2	60061000	39792000	20269000	55420000	25036000	30384000
	-0.374551	8.1987	Peptidyl-prolyl cis-trans isomerase (EC 5.2.1.8)	A4I042	0.00743507	1	31.992	3	5	0.86578	1.4773	14.9	25	49247000	25361000	23885000	108770000	35549000	73224000
	-0.574731	7.71138	Putative solanesyl-diphosphate synthase (EC 2.5.1.-)	A4HWK0	0.00751071	1	39.041	1	2	NaN	1.4894	6.1	9.5	20402000	9578200	10823000	31047000	13320000	17727000
	0.174414	8.87795	Putative carboxypeptidase	A4HVE5	0.00865293	1	57.137	14	13	1.1132	0.87427	34	35	369780000	147280000	222490000	385220000	189960000	195260000
	-0.36648	8.44454	Uncharacterized protein	A4IDQ6	0.0087848	1	33.63	5	6	0.67981	1.1474	31.5	30.9	155150000	78904000	76249000	123170000	52745000	70427000
	-0.558842	7.86397	Uncharacterized protein	A4HWR0	0.00940244	1	94.653	2	4	0.5283	1.2057	3.1	7.3	18205000	9779400	8426100	54904000	24902000	30002000
	-0.557582	7.43664	Putative ribulose-phosphate 3-epimerase (EC 5.1.3.1)	A4IBQ7	0.00956925	1	27.677	2	0	0.67944	NaN	11.5	0	27330000	16127000	11203000	0	0	0
	-0.164787	8.93518	Putative ATP synthase, epsilon chain (EC 3.6.3.14)	A4I651	0.0100981	1	20.132	7	4	0.87947	1.1054	74.6	48.1	414260000	240180000	174080000	447100000	218400000	228710000
	-0.163677	8.87135	Hypoxanthine-guanine phosphoribosyltransferase (EC 2.4.2.8)	E9AGU6	0.0105991	4	23.612	7	6	0.89889	1.1279	35.5	27.5	451090000	222700000	228390000	292520000	132720000	159800000
	0.321551	8.02886	Putative ornithine decarboxylase (EC 4.1.1.17)	E9AGB5	0.0106229	1	77.318	3	2	1.2564	0.80454	6.1	4.5	17585000	6915900	10670000	89285000	46182000	43104000
	0.168967	8.74989	Importin subunit alpha	A4I5E3	0.0110537	1	58.059	5	6	1.1318	0.89549	16.5	23	341410000	155580000	185830000	220790000	108870000	111920000
	0.168461	8.98857	Putative aldose 1-epimerase (EC 5.1.3.3)	A4IAZ4	0.0113047	1	41.516	5	7	1.0949	0.86744	27.2	30.2	405930000	183360000	222580000	568100000	271400000	296700000
	0.474192	7.39286	Uncharacterized protein	A4HUP0	0.0113772	1	36.127	0	2	NaN	0.71987	0	5.7	0	0	0	24709000	13228000	11482000
	0.166322	8.79081	Uncharacterized protein	A4HSP6	0.0124209	1	75.45	13	10	1.1023	0.87559	24	17.5	269010000	116520000	152490000	348740000	185930000	162800000
	0.467294	7.31806	Palmitoyltransferase (EC 2.3.1.225)	A4HVJ3	0.0125816	1	65.852	0	2	NaN	0.72332	0	3.8	0	0	0	20800000	10823000	9976900
	-0.536964	7.67186	Uncharacterized protein	A4HSM5	0.0126997	1	16.289	2	1	0.68922	NaN	20.7	13.1	17320000	8780900	8539000	29654000	15894000	13760000
	-0.158433	8.88361	Putative proteasome regulatory ATPase subunit 5	A4HZT9	0.0132769	1	49.501	8	15	0.87725	1.0932	24.1	48.6	251960000	120140000	131820000	512950000	226190000	286760000
	-0.533563	7.50273	Uncharacterized protein	A4HWF2	0.0132951	1	45.082	0	3	NaN	1.4475	0	11.6	0	0	0	31822000	12634000	19187000
	0.311246	8.38122	Glutathione peroxidase	A4I212	0.0134835	2	19.416	5	5	1.1887	0.77348	33.9	47.1	72440000	30231000	42209000	168120000	90276000	77841000
	0.311239	8.11853	Uncharacterized protein	A4ICL7	0.0134857	1	70.513	2	4	1.4005	0.92503	6	8	53660000	20916000	32743000	77720000	32645000	45075000
	-0.344996	8.55302	Uncharacterized protein	A4I8S7	0.0135023	1	14.348	4	4	0.73815	1.1955	51.6	38.9	141110000	68531000	72578000	216180000	90566000	125620000
	0.459715	7.52099	Uncharacterized protein	A4HUN9	0.0140339	1	35.857	1	2	NaN	0.72713	8.4	13.4	8616400	5547700	3068700	24572000	12507000	12065000
	0.456306	7.16347	Uncharacterized protein	A4HWY0	0.0147339	1	30.955	1	2	NaN	0.72885	4.4	9.9	3533400	1450200	2083200	11037000	5545900	5490900
	-0.155221	8.88181	Nascent polypeptide associated complex homologue, alpha chain	Q9N9V2	0.0151976	3	18.138	5	7	0.8778	1.0891	55.8	66.9	264690000	112730000	151960000	497060000	220300000	276760000
	-0.523351	7.91754	Uncharacterized protein	A4I0K5	0.0152344	1	30.081	1	2	0.59202	1.2508	8.1	7.7	65149000	35401000	29748000	17558000	7613900	9944500
	-0.335923	8.44963	Putative poly-zinc finger protein 2	A4IDD4	0.0160904	1	14.553	3	3	0.77966	1.2424	43.7	43.7	107440000	53482000	53959000	174160000	75272000	98889000
	-0.518233	7.91501	Uncharacterized protein	A4I7Z0	0.0162967	1	84.619	1	4	NaN	1.4322	2.1	8.5	13552000	7008600	6543500	68675000	31308000	37366000
	0.301126	7.97365	Uncharacterized protein	A4I1N2	0.0169353	1	71.734	5	4	1.354	0.90073	8.7	8	34551000	14219000	20332000	59562000	33772000	25790000
	-0.332825	7.99345	Putative ribonucleoside-diphosphate reductase small chain	E9AGZ9	0.0170693	1	44.312	2	2	0.76281	1.2119	30.6	36	36264000	16754000	19511000	62239000	28680000	33560000
	-0.332737	8.03741	Putative pretranslocation protein, alpha subunit	A4HV14	0.0170979	1	53.967	1	2	NaN	1.2594	1.9	4.1	45797000	16469000	29328000	63199000	28668000	34532000
	0.155309	8.98258	Small glutamine-rich tetratricopeptide repeat protein	A4I5V1	0.0198511	1	45.814	18	16	1.0799	0.87152	53.9	50.2	412470000	179320000	233160000	548220000	272550000	275670000
	0.289854	8.04576	Proteasome subunit alpha type (EC 3.4.25.1)	A4HUT6	0.021671	1	27.818	3	4	1.3707	0.93081	17	21.1	34911000	14698000	20213000	76201000	39126000	37075000
	-0.493647	7.26578	Uncharacterized protein	A4HZ52	0.0223581	1	121.77	1	2	NaN	1.408	1.2	2.9	4897600	2511900	2385700	13543000	4938600	8604600
	0.425889	7.29168	Uncharacterized protein	A4I2B9	0.0224703	1	134.07	2	0	1.3434	NaN	2.8	0	19574000	8439500	11135000	0	0	0
	-0.144546	8.94456	Putative carbamoyl-phosphate synthase (EC 6.3.4.16)	A4HWV8	0.0234493	1	205.94	12	28	0.91838	1.1224	10.3	21	229890000	105090000	124790000	650270000	294050000	356220000
	0.421858	7.62779	Uncharacterized protein	A4HWH3	0.0237235	1	72.892	2	2	1.3792	0.76917	6.8	3.5	24757000	10973000	13784000	17684000	10164000	7519600
	-0.487439	7.50245	Uncharacterized protein	A4IE58	0.0241685	1	66.664	3	1	0.71329	NaN	4.9	3.2	30385000	15891000	14494000	1416800	460810	956020
	-0.14329	9.95599	Glutamate dehydrogenase (EC 1.4.1.3)	A4HWJ9	0.0246386	1	115.26	56	55	0.96488	1.182	60.4	60.3	3539400000	1627900000	1911500000	5496800000	2413200000	3083600000
	0.281075	8.36409	ATP-binding cassette protein subfamily A, member 10	A4I4B4	0.0261207	1	206.97	4	6	1.4095	0.97972	4.1	5.1	59486000	19591000	39895000	171770000	93389000	78384000
	-0.309706	8.31057	Uncharacterized protein	A4HTN6	0.0261679	2	63.058	5	5	0.71263	1.1099	15.8	16.6	70554000	41016000	29538000	133890000	41965000	91925000
	0.414037	7.63007	Serine/threonine-protein phosphatase (EC 3.1.3.16)	E9AGF3	0.0263285	1	109.81	5	2	1.2767	0.7204	7.2	2.4	28545000	11406000	17140000	14120000	8026300	6093400
	0.278342	8.03623	Uncharacterized protein	A4IB02	0.0276584	1	53.964	3	1	1.2128	NaN	13.7	4.5	84707000	36472000	48235000	23994000	11900000	12093000
	0.277027	8.40463	Putative phenylalanine-4-hydroxylase (EC 1.14.16.1)	A4I3K7	0.0284257	1	51.487	4	4	1.1276	0.77173	20.8	24.1	85683000	35248000	50435000	168200000	91093000	77112000
	-0.138243	9.02994	Uncharacterized protein	A4HZS5	0.0299606	1	44.038	12	12	0.97287	1.1843	43.6	40.2	385280000	174970000	210310000	686080000	308620000	377470000
	0.144308	9.27328	Uncharacterized protein	E9AHP6	0.0308879	1	56.392	2	2	0.997	0.82413	42.8	42.8	702990000	359500000	343500000	1173200000	608730000	564460000
	-0.465555	7.54968	Putative cAMP specific phosphodiesterase	A4HWN6	0.0316006	1	102.73	3	2	0.61961	1.2066	7.3	6.9	17743000	9975800	7767600	17712000	7329600	10382000
	0.270892	8.49387	Putative aldehyde dehydrogenase (EC 1.2.1.3)	A4I5W9	0.0322514	1	63.975	4	7	1.4078	0.99472	13.2	22.1	33015000	11909000	21106000	278780000	134470000	144310000
	-0.1362	9.45506	Uncharacterized protein	A4HYD4	0.0323805	1	41.42	15	16	0.89927	1.0863	48.5	53.4	926140000	441750000	484390000	1925300000	859600000	1065700000
	0.395289	7.65311	Uncharacterized protein	E9AGH3	0.0335991	1	143.89	2	3	1.5816	0.95346	1.8	3	18985000	6843300	12141000	26004000	13802000	12203000
	0.394657	7.53852	Uncharacterized protein	A4HW79	0.0338712	1	64.533	1	2	NaN	0.76067	2.8	5.6	6185000	2909800	3275200	28371000	16515000	11857000
	-0.134716	8.8014	Putative nucleolar RNA-binding protein	A4HTC3	0.0342412	1	22.463	5	5	0.90854	1.0951	26.8	26.8	284840000	141650000	143190000	348150000	149700000	198450000
	-0.458128	7.47172	Elongation factor G, mitochondrial (EF-Gmt) (Elongation factor G 1, mitochondrial) (Elongation factor G1)	A4ICS8	0.0345331	1	84.251	2	1	0.72793	NaN	3.5	1.5	20162000	9723900	10438000	9466900	4127900	5338900
	0.26673	7.99739	Putative rac serine-threonine kinase (EC 2.7.11.1)	A4I5B1	0.0350915	1	57.605	3	4	1.2191	0.84242	10.4	14.7	27395000	11765000	15629000	72005000	37473000	34532000
	-0.456247	7.19271	Transcription factor-like protein	E9AGY6	0.035312	1	84.706	3	0	0.72888	NaN	4.5	0	15585000	9004700	6580100	0	0	0
	-0.455238	7.88186	Putative 1-acyl-sn-glycerol-3-phosphateacyltransferase-lik e protein (EC 2.3.1.51)	A4I816	0.0357358	1	31.431	2	1	0.72939	NaN	12.3	6.9	12204000	6536100	5667900	63980000	24634000	39346000
	0.385155	7.0491	Uncharacterized protein	A4I171	0.0382001	1	62.12	2	1	1.306	NaN	4.5	1.5	11197000	3977800	7219500	0	0	0
	-0.447315	7.4209	Uncharacterized protein	A4I371	0.039217	1	93.116	0	2	NaN	1.3635	0	4.5	0	0	0	26357000	9496300	16861000
	0.138	8.85784	Serine/threonine-protein phosphatase (EC 3.1.3.16)	A4HSD9	0.0393344	1	71.845	9	14	1.1508	0.95242	18.2	32.3	238630000	103860000	134760000	482210000	238700000	243510000
	0.260601	8.05366	Uncharacterized protein	A4I125	0.0396611	1	38.311	2	5	1.2844	0.89964	5.7	18.3	21211000	7897300	13314000	91940000	39378000	52561000
	0.381216	7.70506	Uncharacterized protein	A4I259	0.0401276	1	125.66	0	3	NaN	0.76779	0	3.9	0	0	0	50706000	27991000	22715000
	0.136805	9.07111	Putative calpain-like cysteine peptidase	A4HYX1	0.0411376	1	17.036	7	8	1.1188	0.92581	66.9	75.5	441540000	192900000	248640000	736370000	361500000	374870000
	-0.283234	8.00023	Uncharacterized protein	A4I7C4	0.0414714	1	48.357	3	2	0.74494	1.1129	11.7	8.6	50512000	28157000	22355000	49542000	20499000	29043000
	0.378529	7.59741	Putative serine/threonine protein phosphatase 2A regulatory subunit	A4HYP6	0.0414896	1	63.887	4	2	1.4065	0.83785	9	4.7	15926000	6031700	9894600	23648000	11659000	11989000
	-0.129041	9.31527	Glycosomal malate dehydrogenase (EC 1.1.1.37)	A4HY91	0.0422231	1	33.574	14	12	0.93258	1.1157	49.4	49.1	963680000	448270000	515410000	1103000000	490630000	612410000
	0.135694	8.85425	Transaldolase (EC 2.2.1.2)	A4HWX3	0.0428763	1	36.972	8	6	1.0792	0.89442	26.1	19.1	370190000	143500000	226700000	344720000	178320000	166400000
	-0.436588	7.61367	Uncharacterized protein	E9AHG1	0.0443855	1	177.33	1	2	NaN	1.3534	1.3	2.4	10308000	4502500	5805800	30776000	14023000	16753000
	-0.435949	7.1432	Uncharacterized protein	A4I1J0	0.0447111	1	28.8	1	2	NaN	1.3528	5.4	5.8	3121900	1181800	1940200	10784000	4858600	5925200
	-0.275983	8.36163	Uncharacterized protein	A4HZ37	0.0467975	1	24.742	4	7	0.87417	1.286	25.1	48.4	64607000	31699000	32908000	165340000	71942000	93396000
	0.36793	7.02768	Hypothetical predicted multi-pass transmembrane protein	E9AH92	0.047249	1	44.095	3	0	1.2905	NaN	11.4	0	10658000	4372600	6285100	0	0	0
	0.36762	7.54228	Uncharacterized protein	A4I5I8	0.0474272	1	41.172	0	3	NaN	0.77506	0	12.8	0	0	0	34856000	16726000	18130000
	-0.125624	8.6481	Uncharacterized protein	A4HXH5	0.0477496	1	83.011	9	13	0.96312	1.1493	14.2	20.2	128110000	57599000	70514000	316620000	144130000	172480000
	0.248057	8.0445	Putative ubiquitin-conjugating enzyme e2 (EC 6.3.2.19)	A4HS64	0.0506016	1	17.05	0	2	NaN	0.84203	0	19.6	0	0	0	110790000	66682000	44111000
	-0.268434	8.00028	Glucose transporter, lmgt1	A4IC83	0.0529416	2	70.672	1	2	NaN	1.2045	10.9	13.8	10699000	5044300	5654500	89365000	38321000	51044000
	0.357973	7.56016	Putative ATPase	A4HSM8	0.0532582	1	55.262	1	2	NaN	0.78026	2.1	7.3	7367800	2758600	4609200	28953000	14436000	14516000
	-0.122166	9.34958	Uncharacterized protein	A4HZQ8	0.0539501	1	60.723	20	23	0.91485	1.0837	49.9	57.4	922980000	441610000	481370000	1313600000	563610000	749950000
	0.129177	9.30732	Putative T-complex protein 1, theta subunit	A4ICD2	0.0543766	1	58.18	19	21	1.1003	0.91993	44.9	48	831270000	364670000	466600000	1197900000	588440000	609470000
	0.128885	8.69355	Kinesin-like protein	A4IBA7	0.0549469	1	77.168	8	8	1.0646	0.89103	17.8	24.8	149260000	62870000	86395000	344540000	171280000	173260000
	-0.265043	8.12496	Uncharacterized protein	A4HZE4	0.0559138	1	29.738	2	2	0.89559	1.3008	17.3	12.5	100690000	46318000	54376000	32649000	14878000	17770000
	0.128211	9.13315	Histone H4	A4HSP4	0.0562826	1	11.424	4	5	1.0873	0.91027	45	44	524850000	233500000	291350000	833940000	411320000	422620000
	-0.41511	7.77337	Uncharacterized protein	A4HSR8	0.0564731	1	34.496	1	4	NaN	1.3334	5.1	29.2	6670700	2990400	3680300	52673000	21386000	31287000
	-0.411752	7.79491	Putative dynein arm light chain	A4I0S3	0.0585905	1	27.27	1	2	NaN	1.3303	5.1	10.1	17653000	8685700	8966900	44707000	17989000	26718000
	-0.411119	7.43875	Putative leucine-rich repeat protein	A4HUC5	0.0589969	1	27.059	2	0	0.75204	NaN	20.2	0	27463000	15025000	12438000	0	0	0
	0.126881	9.22431	Histone H4	A4HW98	0.0589979	3	11.422	4	3	1.06	0.88979	45	47	807410000	357740000	449670000	868740000	427680000	441060000
	0.126451	8.80307	Putative rab-GDP dissociation inhibitor	A4I4S5	0.0598972	1	49.749	12	12	1.1132	0.93457	41.3	40.7	349190000	128430000	220760000	286250000	138940000	147310000
	0.346645	7.57176	Uncharacterized protein	A4I6N5	0.0608581	1	24.218	2	1	1.2716	NaN	12.6	9.3	14712000	6184100	8527700	22592000	9240900	13351000
	0.344447	7.39207	Vacuolar protein sorting-associated protein 4	A4I4W4	0.0624324	1	50.017	1	2	NaN	0.78761	3.6	8.5	1420600	690770	729790	23244000	15855000	7388800
	-0.405266	7.84591	Uncharacterized protein	A4I9L1	0.0628669	1	46.848	4	2	0.7902	1.3889	12.1	5.7	40234000	21068000	19167000	29897000	13963000	15935000
	-0.25754	8.30578	Uncharacterized protein	A4IAB3	0.0629857	1	39.242	4	3	0.79591	1.1401	19	15.9	97530000	47905000	49624000	104670000	46530000	58143000
	0.34333	7.52563	ATP-binding cassette protein subfamily C, member 2	A4I060	0.0632451	3	172.24	1	3	NaN	0.78822	0.7	2.4	4475000	2181800	2293200	29070000	13286000	15784000
	-0.255997	8.19517	Putative ATP-dependent DEAD/H RNA helicase	A4I009	0.0645286	1	119.73	6	7	0.82779	1.1806	7.3	8.7	54427000	26189000	28238000	102310000	44695000	57614000
	0.12431	9.97112	Histone H2B	E9AGQ7	0.0645546	4	11.861	6	5	1.086	0.9141	68.2	61.7	3750800000	1626500000	2124200000	5605900000	2796100000	2809800000
	0.234557	8.36578	Uncharacterized protein	A4IA30	0.0650916	1	100.05	6	6	1.0877	0.79027	10.3	10.9	145770000	66434000	79337000	86385000	47768000	38617000
	-0.116284	9.05126	Putative glutamine synthetase (EC 6.3.1.2)	A4HSS8	0.0660321	1	54.68	12	15	0.94495	1.1109	41.1	46.7	470080000	227200000	242870000	655200000	299210000	355990000
	-0.253974	8.27501	Uncharacterized protein	A4I1Q7	0.066598	1	17.842	3	4	0.7007	1.0241	33.3	39.7	65460000	36061000	29399000	122910000	63508000	59407000
	0.233022	8.28472	Uncharacterized protein (Fragment)	A4IA29	0.0669366	2	199.61	3	3	1.1572	0.83795	17.4	17.1	127140000	52134000	75002000	65490000	33860000	31630000
	-0.115676	9.16071	Acetyl-coenzyme A synthetase (EC 6.2.1.1)	A4I0C2	0.0674007	2	77.192	13	18	0.97807	1.1523	30.9	34.5	553870000	266910000	286960000	893940000	392380000	501560000
	0.336446	7.46096	Uncharacterized protein	A4HUJ8	0.068449	1	22.67	0	2	NaN	0.79199	0	16.8	0	0	0	28904000	15471000	13434000
	0.336391	7.77864	Uncharacterized protein	A4HXB4	0.0684916	1	82.424	0	3	NaN	0.79202	0	10	0	0	0	60067000	29648000	30419000
	0.336227	7.4227	Uncharacterized protein	A4HUL7	0.0686198	1	33.348	1	2	NaN	0.79211	5.6	14.9	6154700	2448400	3706300	20312000	10585000	9727100
	0.122033	8.6605	Fumarate hydratase (Fragment)	I3VJK6	0.0698286	7	61.412	13	10	1.0842	0.91547	33	23.2	215370000	97817000	117560000	242250000	124900000	117350000
	-0.394185	7.76713	Uncharacterized protein	A4HYC3	0.0707686	1	131.91	1	2	NaN	1.3142	1.4	2.6	5167800	2354300	2813500	53329000	22284000	31044000
	-0.393325	7.7928	Carnitine palmitoyltransferase-like protein (EC 2.3.1.21)	A4HZQ9	0.0714142	1	74.485	2	3	0.65469	1.152	4.3	9.9	17062000	10265000	6796500	44997000	22018000	22979000
	0.332658	7.71804	Putative vesicular-fusion ATPase-like protein	A4I2Q9	0.0714594	1	108.36	2	2	1.1581	0.73499	3	4.1	22149000	9596200	12553000	30096000	15631000	14465000
	0.330628	7.57306	Uncharacterized protein	A4I3R4	0.0731165	1	139.77	1	2	NaN	0.79519	0.9	2.5	2803100	1163200	1639900	34613000	18608000	16005000
	0.227662	8.25783	Putative pumillio protein 10	A4HUV8	0.0737213	1	80.757	6	12	0.87551	0.68196	13.3	23.3	57812000	25421000	32391000	123250000	61049000	62198000
	-0.112576	8.96715	Putative la RNA binding protein	A4HZ53	0.0747393	1	36.868	9	12	0.84144	0.99164	32.1	45.8	260130000	126330000	133800000	667030000	321070000	345960000
	-0.246241	8.18391	Uncharacterized protein	E9AGK8	0.0750172	2	34.535	5	3	0.84237	1.1851	22.6	11.6	59368000	28950000	30418000	93356000	38130000	55227000
	-0.111984	8.73289	Putative ribosomal protein L29	A4ID58	0.0762111	2	8.0092	4	5	0.94647	1.106	28.6	58.6	217950000	101540000	116410000	322670000	140680000	181990000
	-0.111976	9.23454	Putative endoribonuclease L-PSP (Pb5)	A4I058	0.0762324	1	16.976	6	8	0.90376	1.0561	74.8	77.3	858130000	400440000	457690000	857950000	372720000	485240000
	0.119206	9.54559	Uncharacterized protein	A4I120	0.0768671	1	55.404	24	24	1.071	0.90804	51.1	54.5	1698100000	736550000	961520000	1814200000	911730000	902450000
	-0.385928	7.53867	Uncharacterized protein	A4I4B3	0.0771715	1	68.928	0	4	NaN	1.3067	0	9	0	0	0	34568000	14962000	19606000
	-0.385697	7.58336	Putative RNA-binding protein	A4I8A2	0.077357	1	51.266	2	3	0.8077	1.3829	6.7	10.3	10040000	5692300	4348000	28274000	13177000	15097000
	-0.241787	8.53025	Uncharacterized protein	A4I662	0.0802487	1	23.265	4	5	0.85021	1.1888	34.4	38.2	181360000	90504000	90857000	157680000	69561000	88122000
	0.222079	8.51924	Proteasome subunit beta type (EC 3.4.25.1)	A4HV47	0.0813763	1	30.302	6	6	1.1827	0.86947	26.5	26.5	130010000	52542000	77469000	200540000	103150000	97393000
	-0.239079	8.2127	Putative centrin	A4I000	0.0835721	1	16.475	5	4	0.83094	1.1579	59.7	53.7	93489000	43422000	50067000	69704000	28907000	40797000
	0.21988	8.09817	Putative proteasome regulatory non-ATP-ase subunit	A4I8A3	0.0845625	1	46.354	5	2	1.0514	0.78255	13.5	6.1	60131000	23456000	36675000	65231000	38924000	26307000
	-0.108437	8.80502	Putative thymine-7-hydroxylase (EC 1.14.11.6)	A4I478	0.085541	1	36.406	10	8	0.92174	1.0713	33.5	24.8	313570000	154900000	158670000	324730000	158700000	166030000
	-0.237197	8.26421	Glucose transporter, lmgt2	A4IC74	0.0859467	1	61.197	1	2	NaN	1.1787	13.9	15.3	11853000	4650200	7202700	171890000	73340000	98549000
	0.218733	8.06087	Uncharacterized protein (Fragment)	A4I9N9	0.086265	1	144.48	1	3	NaN	0.85932	47.6	49.2	8976500	3864900	5111600	106070000	55527000	50539000
	-0.236694	8.54904	Putative nucleolar RNA helicase II	A4HSE3	0.0865894	1	73.809	9	8	0.87548	1.2167	22.4	20.4	178120000	81104000	97018000	175910000	74309000	101600000
	-0.236566	8.3973	Uncharacterized protein	A4I035	0.086754	2	234.17	3	5	0.83568	1.1603	17.1	19.4	105580000	47667000	57916000	144050000	62562000	81488000
	0.115145	8.8884	Uncharacterized protein	A4HXP7	0.0879733	1	38.464	10	12	1.1145	0.95087	38.7	39.3	384810000	163270000	221540000	388580000	176950000	211630000
	-0.235142	8.23525	Putative CCR4 associated factor	A4I022	0.0886006	1	37.745	5	3	0.82835	1.1483	24.9	15.7	67938000	35673000	32265000	103950000	50963000	52989000
	-0.371503	7.22206	Uncharacterized protein	A4I8Y5	0.0894848	1	73.137	1	2	NaN	1.2937	3	6.9	4665600	1651300	3014300	12009000	3823400	8185100
	0.114266	8.88679	Putative GTP-binding protein	A4I4S9	0.0905408	1	77.987	18	21	1.0494	0.8965	39.3	41.1	295990000	135680000	160310000	474540000	237180000	237360000
	0.215796	8.25534	Putative chaperonin HSP60/CNP60	A4I5W0	0.0907485	1	58.151	4	6	1.1591	0.85941	12.1	18.6	70990000	31053000	39938000	109040000	54604000	54436000
	0.215412	8.24663	Enoyl-CoA hydratase/isomerase-like protein	A4I4U5	0.091348	1	29.036	1	2	NaN	0.8613	8.6	14.6	49984000	16431000	33552000	126470000	66433000	60037000
	0.310215	7.85819	Acetylornithine deacetylase-like protein (EC 3.5.1.16)	A4HT45	0.0915929	1	43.052	3	4	1.25	0.81315	8.1	12.6	25585000	10158000	15427000	46557000	24863000	21695000
	-0.231382	8.32098	Uncharacterized protein	A4IDR9	0.0936291	1	42.933	8	7	0.81372	1.1237	25.3	24.4	104600000	51985000	52620000	104800000	44985000	59818000
	0.307466	7.06258	Uncharacterized protein	A4I922	0.0943461	1	91.382	0	2	NaN	0.80806	0	2.6	0	0	0	11550000	6537300	5012300
	0.112988	8.77897	Putative serine/threonine-protein kinase (EC 2.7.11.1)	A4I1T4	0.0943826	1	44.399	11	11	1.1202	0.95902	44.5	39.1	246510000	111610000	134900000	354620000	182630000	171980000
	0.1125	8.67848	Uncharacterized protein	A4I2I9	0.095882	1	52.679	3	1	1.0811	NaN	7.6	1.8	273920000	151450000	122470000	203040000	94980000	108060000
	0.212122	7.95739	Uncharacterized protein	A4I9P8	0.0966194	1	19.66	1	1	1.0996	0.82157	15	15	49031000	15386000	33645000	41624000	18072000	23552000
	0.211604	8.38523	Kinesin-like protein	A4I562	0.0974709	1	67.951	6	9	1.2203	0.9127	13.8	23.1	78221000	31583000	46638000	164570000	85655000	78914000
	-0.228474	8.60681	Uncharacterized protein	A4HY35	0.0976723	1	13.226	6	5	0.81262	1.118	47.5	44.1	173600000	88848000	84756000	230800000	106890000	123900000
	-0.36112	7.55766	Putative enoyl-CoA hydratase/isomerase family protein (EC 4.2.1.17)	A4I8I6	0.0992916	1	39.935	2	1	0.77856	NaN	8.9	6.2	11562000	6251000	5310600	24551000	8854100	15697000
	-0.359678	7.83508	Putative flagellar calcium-binding protein	A4HWY7	0.100719	1	23.194	2	2	0.95379	1.6532	11.3	11.3	28916000	12289000	16626000	39487000	15875000	23613000
	0.29901	7.93643	Uncharacterized protein	A4HRT8	0.10323	1	236.89	3	1	1.2303	NaN	37.8	18.8	35467000	12824000	22643000	50917000	17457000	33460000
	-0.224221	8.61162	Uncharacterized protein	A4HZS3	0.103835	1	32.279	7	7	0.86047	1.1742	39.4	38.1	170730000	87911000	82822000	238170000	98944000	139220000
	0.109384	8.71236	Putative adenylate kinase (EC 2.7.4.3)	A4HS93	0.105916	1	23.042	6	7	1.0509	0.90364	42.6	52.6	172290000	68210000	104080000	343370000	184580000	158790000
	0.29596	7.70529	Protein phosphatase 2C-like protein	A4ICT4	0.106593	1	32.626	0	3	NaN	0.81453	0	10.7	0	0	0	50733000	23560000	27173000
	-0.100581	8.86652	Malate dehydrogenase (EC 1.1.1.37)	A4I421	0.109491	1	34.141	12	10	0.91933	1.0571	45.4	42	298530000	132790000	165740000	436870000	193800000	243070000
	0.108121	8.69061	Putative long-chain-fatty-acid-CoA ligase (EC 6.2.1.3)	A4HRH2	0.110213	2	77.022	12	10	1.1443	0.98878	26.9	24.1	195540000	91250000	104290000	294930000	133920000	161010000
	0.204195	8.15532	Gamma-glutamylcysteine synthetase (EC 6.3.2.2)	A4HY37	0.110322	1	78.271	3	6	0.99163	0.76193	7.1	12.2	37996000	17481000	20516000	105000000	56353000	48649000
	0.292652	7.30653	Putative ATPase	A4HV00	0.110339	1	168.32	0	2	NaN	0.8164	0	1.7	0	0	0	20255000	10891000	9363700
	0.107377	9.20893	Peptidylprolyl isomerase-like protein (EC 5.2.1.8)	A4HYI1	0.112809	1	47.823	17	19	1.1309	0.97691	43.5	48.4	591930000	260350000	331580000	1025900000	505710000	520220000
	0.202447	8.39075	GP63 (GP63, leishmanolysin) (EC 3.4.24.36) (Surface glycoprotein gp63)	Q6LA77	0.11354	3	63.848	2	3	1.1331	0.85602	11.7	15.5	97046000	40487000	56559000	148850000	77142000	71713000
	-0.0988742	9.1587	Uncharacterized protein	E9AH20	0.115338	1	16.852	5	5	0.9385	1.0764	58.1	58.1	543150000	258310000	284850000	897970000	394600000	503370000
	0.20129	8.39166	Elongation of fatty acids protein (EC 2.3.1.199) (Very-long-chain 3-oxoacyl-CoA synthase)	A4HW10	0.115712	1	32.832	2	2	1.2292	0.93436	5.8	5.8	102410000	43617000	58789000	144000000	66167000	77836000
	0.200472	8.14987	Uncharacterized protein	A4I9I9	0.117267	1	56.085	2	5	1.0436	0.7971	5.5	17.5	33063000	16179000	16884000	108150000	54195000	53950000
	0.105986	9.6228	Putative cystathione gamma lyase (EC 2.5.1.-)	A4IBL4	0.11779	1	44.526	13	14	1.1028	0.95269	57	51.6	1848200000	782660000	1065500000	2347500000	1209800000	1137700000
	-0.342782	7.4298	Putative pantothenate kinase subunit (EC 2.7.1.33)	A4I387	0.118688	1	161.87	0	2	NaN	1.2682	0	3	0	0	0	26903000	12259000	14644000
	0.10564	8.80294	Putative eukaryotic release factor 3	A4HV24	0.119056	1	83.128	12	17	1.0792	0.93219	19.3	28.8	194150000	85017000	109140000	441100000	226730000	214370000
	0.105223	8.89441	Putative aminopeptidase (EC 3.4.11.-)	A4I996	0.120594	1	55.679	9	8	1.099	0.95028	37.2	28.8	357690000	209270000	148420000	426480000	298350000	128120000
	0.282855	7.51476	Haloacid dehalogenase-like hydrolase-like protein	A4I3L4	0.122043	1	35.175	2	1	1.2166	NaN	14.1	6.6	16020000	5954200	10066000	16696000	7967200	8728600
	0.197786	8.39229	Tyrosyl or methionyl-tRNA synthetase-like protein (EC 6.1.1.-)	A4HX10	0.122486	1	25.24	3	5	1.3639	1.0753	13.5	38.8	41320000	14863000	26456000	205450000	98074000	107370000
	-0.339455	7.90981	Uncharacterized protein	E9AHR8	0.122507	1	35.763	3	1	0.79034	NaN	18.2	9.7	65237000	35839000	29398000	16010000	7883200	8126700
	0.104707	8.73452	Putative mitogen activated protein kinase	A4I910	0.122521	1	46.693	12	14	1.0964	0.94863	35.8	42.4	205890000	85614000	120280000	336760000	150080000	186690000
	-0.211872	8.42183	Adenine aminohydrolase (EC 3.5.4.2)	E9AHV7	0.123495	1	40.844	6	6	0.8491	1.1393	21	22.9	108010000	53788000	54218000	156130000	67089000	89041000
	0.197147	8.20637	Ysine decarboxylase-like protein	A4HXF6	0.123754	1	35.339	2	4	1.0511	0.80531	10.9	16.8	61106000	26703000	34403000	99725000	46256000	53469000
	0.197137	8.05817	Uncharacterized protein	A4HXS8	0.123774	1	56.532	1	2	NaN	0.87228	4.8	8.6	35299000	16499000	18800000	79034000	37463000	41571000
	0.281148	7.92005	Uncharacterized protein	A4IA32	0.124178	1	142.95	2	1	1.0407	0.71962	8.3	3.7	37167000	15959000	21208000	46018000	23385000	22633000
	0.280704	7.92018	Uncharacterized protein	A4I9U9	0.124738	1	276.87	2	4	1.1365	0.77335	1.2	2.9	7492200	2684300	4807900	75718000	39386000	36332000
	0.103858	9.055	Putative elongation initiation factor 2 alpha subunit	A4HRY4	0.125743	2	46.605	13	15	1.0517	0.91109	44.8	48.9	467310000	194380000	272930000	667710000	325190000	342520000
	-0.210356	8.25433	Putative 1,2-Dihydroxy-3-keto-5-methylthiopentene dioxygenase (EC 1.13.11.54)	A4IAL2	0.126096	1	32.89	8	8	0.86142	1.1531	26.9	24.7	63689000	31953000	31736000	115920000	48620000	67300000
	0.279069	7.66606	Uncharacterized protein	E9AGT8	0.126818	1	63.184	2	4	1.4108	0.98423	5.4	12.3	8394600	3100500	5294100	37956000	16642000	21314000
	0.10291	8.95341	Adenylosuccinate synthetase (AMPSase) (AdSS) (EC 6.3.4.4) (IMP--aspartate ligase)	A4HVP7	0.129415	1	78.41	16	20	1.1007	0.95495	35.5	47	274030000	122570000	151470000	624250000	280200000	344050000
	0.27638	7.75402	Putative vesicular transport protein (CDC48 homologue)	A4I2Q7	0.130296	1	72.749	1	4	NaN	0.82566	2.7	9.6	6182300	3378500	2803800	50575000	23241000	27334000
	-0.0947153	9.87646	Nucleoside diphosphate kinase (EC 2.7.4.6)	Q9GP00	0.130614	1	16.624	12	11	0.93912	1.0709	84.1	74.8	3759900000	2410200000	1349700000	3764300000	1709900000	2054400000
	0.275961	7.60479	Uncharacterized protein	A4I2Y8	0.130846	1	246.82	1	1	1.2108	NaN	1.6	1.6	21203000	9423700	11779000	19049000	8247700	10801000
	-0.332164	7.55202	Uncharacterized protein	A4I6N4	0.131209	1	41.935	1	2	NaN	1.2589	2.6	12.1	6918700	2934500	3984200	28728000	9820300	18908000
	0.193352	8.21834	Uncharacterized protein	A4HWA1	0.131496	1	37.786	3	6	1.2492	0.96373	12.3	23.2	43714000	18374000	25340000	121610000	59183000	62432000
	0.193264	7.98975	Putative Ran-binding protein 1	A4HVS6	0.13168	1	17.822	3	4	1.2267	0.9434	27.8	32.9	33202000	15640000	17563000	64466000	31921000	32545000
	0.102275	9.10662	Histone H2A	Q9BJC8	0.131922	3	13.95	1	1	1.0442	0.90684	31.1	31.1	388200000	174040000	214170000	890050000	477480000	412570000
	-0.094357	8.62708	Putative eukaryotic translation initiation factor	A4I3Y2	0.132	1	37.82	9	11	0.90495	1.0326	38.4	44.7	170120000	82881000	87236000	253600000	131810000	121790000
	-0.330902	7.29411	Uncharacterized protein	A4I0P8	0.132762	1	191.95	0	2	NaN	1.2578	0	1.3	0	0	0	19684000	8727600	10957000
	0.192663	8.13501	Putative proteasome beta 2 subunit (EC 3.4.25.1)	A4ICV5	0.132941	1	23.017	3	5	1.0964	0.8408	17	31.1	41035000	18998000	22037000	95428000	45693000	49735000
	-0.0936921	8.87039	Polyadenylate-binding protein (PABP)	A4IC57	0.134602	1	62.606	14	17	0.91968	1.0476	33	39.3	348930000	164090000	184840000	393050000	179760000	213290000
	0.101564	9.32333	Putative carboxypeptidase (EC 3.4.17.19)	A4HVW0	0.134778	2	57.214	22	23	1.1835	1.0391	59.5	59.1	1066100000	465940000	600120000	1039300000	488720000	550630000
	0.191592	8.42068	Uncharacterized protein	E9AGR7	0.135213	1	30.854	6	6	1.0555	0.81397	31.1	35	112900000	48531000	64366000	150540000	71919000	78622000
	-0.328492	7.08788	Putative dihydrolipoamide branched chain transacylase (EC 2.3.1.-)	E9AG63	0.135769	1	50.068	1	2	NaN	1.2557	3.1	5	2766000	1493300	1272800	9476800	3923900	5552800
	-0.204557	8.20511	Putative heat shock protein-like protein	A4I815	0.136444	1	35.497	3	6	0.86966	1.1548	17	32.8	30525000	12980000	17545000	129840000	49415000	80421000
	-0.0929487	9.24431	Putative adenosine kinase (EC 2.7.1.20)	A4I5C0	0.137559	1	37.091	12	13	0.94246	1.0721	48.4	46.1	707450000	337800000	369650000	1047700000	481640000	566080000
	0.270713	7.10094	Uncharacterized protein	E9AHK6	0.13787	1	61.958	1	1	NaN	0.82891	2	2	1640600	563540	1077100	10976000	5346700	5629200
	-0.326192	7.64051	Uncharacterized protein	A4HWH7	0.138687	1	60.732	1	2	NaN	1.2537	3.2	5.7	12504000	5820300	6684100	31199000	10897000	20302000
	-0.326183	7.14998	Uncharacterized protein	E9AH27	0.138698	1	32.049	2	2	0.72489	1.1489	13.1	7.3	10363000	5203200	5159700	3761600	1885100	1876500
	0.100344	8.85509	Proteasome subunit alpha type (EC 3.4.25.1)	A4HVX3	0.139781	1	32.207	7	6	1.1412	0.99715	35.1	28.4	388300000	174490000	213810000	328000000	159230000	168770000
	0.189056	8.55246	Putative acyl-CoA dehydrogenase (EC 1.3.99.3)	A4I3Y3	0.14071	1	68.823	8	8	1.0614	0.82059	18.1	19.7	115550000	54683000	60871000	241280000	127510000	113780000
	0.188767	8.06003	Putative otubain	A4HXL8	0.141347	1	30.322	3	4	1.0317	0.80136	20	27	47099000	20105000	26994000	67725000	35225000	32500000
	-0.201467	7.98981	Kinesin-like protein	A4I0Q2	0.142219	1	63.169	4	4	0.85936	1.1364	7.5	9.9	31118000	16420000	14698000	66562000	31140000	35423000
	-0.323312	7.29306	DNA topoisomerase type IB small subunit (EC 5.99.1.2)	A4HS02	0.142409	1	28.074	1	2	NaN	1.2512	3.4	11.8	3584300	1525700	2058600	16052000	5839700	10212000
	-0.321477	7.55898	Putative nucleolar protein family a	A4IAK0	0.14482	1	21.077	2	1	0.80025	NaN	9	4.7	17534000	8109800	9424000	18689000	8443300	10246000
	0.186611	8.50792	Putative eukaryotic translation initiation factor 1A	A4HWR3	0.146172	1	18.692	5	4	1.1241	0.868	32.7	24.4	117480000	51798000	65685000	204570000	101520000	103040000
	-0.318693	7.53122	Putative DEAD box RNA helicase	A4IDF6	0.148539	1	59.372	1	2	NaN	1.2472	3.2	5.3	8393700	4363300	4030400	25586000	11474000	14112000
	0.262958	7.72147	Uncharacterized protein	A4HYB8	0.148778	1	84.135	5	3	1.0678	0.75071	9.4	6.2	28145000	12763000	15382000	24514000	13688000	10826000
	-0.197071	8.43565	Uncharacterized protein	A4HZP6	0.150754	1	28.271	11	9	0.75001	1.0054	39.2	36.2	123360000	63629000	59731000	149320000	73120000	76202000
	-0.0897496	8.63766	Putative dynein light chain, flagellar outer arm	A4I7I7	0.150856	1	10.587	6	7	0.95473	1.0815	58.2	58.2	150940000	66730000	84213000	283230000	130290000	152940000
	0.0976965	8.63569	Uncharacterized protein	A4I1A0	0.151132	1	11.168	2	3	1.0711	0.93543	24.2	50.5	85093000	36813000	48280000	347110000	165840000	181260000
	0.261189	7.51326	Mitochondrial ATP-dependent zinc metallopeptidase	A4ICH8	0.151356	1	62.188	0	2	NaN	0.8344	0	8.4	0	0	0	32603000	17629000	14974000
	0.261154	7.814	Uncharacterized protein	E9AGR3	0.151406	1	30.249	0	3	NaN	0.83442	0	14.1	0	0	0	65163000	38056000	27108000
	-0.316492	7.43241	Uncharacterized protein	A4ICJ6	0.151529	1	48.351	2	0	0.80302	NaN	7.3	0	27065000	13934000	13131000	0	0	0
	-0.0892321	9.22567	Putative ribosomal protein S6	A4HWN5	0.153096	1	13.516	6	5	0.98679	1.1195	47.6	47.6	677210000	340430000	336770000	1004200000	477130000	527040000
	-0.194744	8.15554	Uncharacterized protein	A4HSN0	0.155429	1	80.274	4	4	0.87721	1.1491	10.1	9.8	57430000	30250000	27180000	85636000	41659000	43977000
	0.0966566	9.26306	Putative seryl-tRNA synthetase (EC 6.1.1.11)	A4HUS2	0.155778	1	53.055	17	19	1.0572	0.92474	52.1	56.3	799280000	356940000	442340000	1033300000	507840000	525420000
	0.0963957	8.81257	Cysteine synthase (EC 2.5.1.47)	A4ID39	0.15696	1	35.353	8	9	1.0716	0.93756	38.7	37.5	281930000	125070000	156870000	367560000	179290000	188270000
	0.0960041	8.79571	Putative proteasome activator protein pa26	A4IAX3	0.158748	1	23.959	7	7	1.0628	0.93039	51.6	51.6	227500000	105630000	121870000	397260000	191350000	205910000
	-0.0878535	8.8382	Adenine phosphoribosyltransferase (EC 2.4.2.7)	A4I1V1	0.159187	1	26.196	9	9	0.89565	1.014	46.4	48.5	291370000	145080000	146290000	397600000	188540000	209050000
	0.0958467	9.00884	Methyltransferase (EC 2.1.1.-)	A4IDL3	0.159471	3	39.903	14	15	1.0799	0.94564	47.3	47.9	373800000	162100000	211700000	646760000	318320000	328430000
	0.180412	8.4883	Glycogen synthase kinase 3 (EC 2.7.11.1)	A4HXQ3	0.160743	1	40.709	6	6	1.0848	0.8463	21.4	28.2	112000000	47741000	64262000	195820000	99822000	95993000
	0.0951994	8.67659	Putative proteasome regulatory non-ATPase subunit 6	A4HRN4	0.16247	1	59.057	12	13	1.1095	0.97378	32.7	38.8	241030000	112310000	128720000	233860000	106570000	127290000
	-0.30871	7.61817	Uncharacterized protein	A4I3E7	0.16247	1	62.278	1	2	NaN	1.2386	1.8	7.7	7335600	3150100	4185500	34176000	16372000	17804000
	0.253584	7.57504	Uncharacterized protein (Fragment)	A4HV23	0.162828	1	44.312	0	2	NaN	0.83881	0	14.3	0	0	0	37587000	19585000	18002000
	-0.086906	9.66979	Chaperonin HSP60, mitochondrial	A4IDH4	0.163479	1	60.554	24	27	0.94323	1.064	72.8	82	1873000000	915010000	958040000	2802100000	1241500000	1560600000
	0.253103	7.81406	Putative ubiquitin fusion degradation protein 2	A4I5D2	0.163576	1	114.63	0	5	NaN	0.83909	0	7.4	0	0	0	65172000	34304000	30868000
	0.252793	7.36723	ATP-binding cassette protein subfamily A, member 9 (Fragment)	A4I2P9	0.164058	2	119.85	1	2	NaN	0.83927	1.5	2.5	3903100	1505200	2397900	19390000	9387400	10003000
	-0.306845	7.36169	Putative exosome complex exonuclease RRP40	A4HS08	0.165179	1	31.944	1	2	NaN	1.237	4.3	15	5381000	2647200	2733800	17617000	7919400	9697600
	-0.189203	8.36925	Mitogen-activated protein kinase (EC 2.7.11.24)	A4HUG1	0.167	1	43.88	6	6	0.83337	1.086	21.9	22.9	92198000	45739000	46459000	141820000	66758000	75059000
	-0.188547	8.14181	Putative ser/thr protein phosphatase	A4I019	0.168412	1	85.649	2	3	0.87361	1.1346	4.7	7.6	65415000	39251000	26164000	73201000	30432000	42769000
	-0.0856761	9.24216	Malic enzyme	A4I0R5	0.169178	2	62.837	20	23	1.0294	1.1692	42.2	47.6	784190000	356640000	427550000	962260000	439290000	522970000
	0.176882	8.24447	Putative calcium motive p-type ATPase (EC 3.6.3.-)	A4IBA6	0.169515	1	121.89	4	7	1.1538	0.90328	6.9	11.1	29757000	13242000	16514000	145820000	80318000	65504000
	-0.18793	8.21035	Uncharacterized protein	A4I7J9	0.169749	1	51.049	5	6	0.87506	1.1355	13.7	21.5	54113000	27253000	26859000	108200000	44769000	63431000
	0.176727	8.14673	Histone-lysine N-methyltransferase (EC 2.1.1.43)	A4IBZ5	0.169909	1	161.3	5	5	1.2758	1.0154	5.2	4.9	60857000	23354000	37503000	79337000	35928000	43409000
	-0.187664	8.15108	Uncharacterized protein	A4IB07	0.170326	1	35.676	2	2	0.72183	0.96691	10.9	7.6	55162000	32458000	22704000	86442000	38959000	47482000
	0.248057	7.38251	Putative amino acid transporter	A4HUI4	0.171569	2	53.981	1	2	NaN	0.84203	2.3	3.7	4155200	2121000	2034200	19972000	10400000	9572000
	-0.0849408	9.27869	S-methyl-5'-thioadenosine phosphorylase (EC 2.4.2.28) (5'-methylthioadenosine phosphorylase)	A4HSK5	0.172657	1	33.262	12	15	0.96771	1.0894	62.4	62.7	605530000	259620000	345910000	1294200000	543460000	750760000
	0.246628	7.91496	Putative folate/biopterin transporter	A4HUF5	0.173884	1	72.257	2	3	1.2924	0.92553	3.3	5.2	30069000	11335000	18733000	52148000	24573000	27575000
	0.174882	8.27082	Putative cytochrome c oxidase VII (EC 1.9.3.1)	A4I1F5	0.174644	1	19.056	1	3	NaN	0.88584	6.1	22.4	11432000	4604000	6827800	175130000	90447000	84685000
	0.0926361	9.14334	Superoxide dismutase (EC 1.15.1.1)	A4I7Z7	0.174764	1	21.527	2	2	0.96648	0.85752	77.9	79	340230000	155180000	185050000	1050800000	531670000	519090000
	0.245147	7.84018	GP63, leishmanolysin (EC 3.4.24.36)	A4HUF6	0.17631	6	63.54	1	2	NaN	0.84373	11.4	12.7	31071000	12609000	18462000	38140000	19702000	18438000
	0.174115	8.1958	Uncharacterized protein	A4HXQ4	0.176642	1	75.924	3	6	1.1659	0.91689	6.2	11.5	44153000	18375000	25779000	112810000	52225000	60585000
	0.173924	8.013	Uncharacterized protein	A4HZ83	0.177142	1	115.86	4	3	1.1458	0.90054	7.9	4.9	59623000	28703000	30920000	43415000	22284000	21131000
	-0.183922	8.05969	Putative acyl-CoA dehydrogenase, mitochondrial (EC 1.3.99.-)	A4HT68	0.17862	1	56.265	3	5	0.82647	1.0705	8.3	14.6	21312000	10098000	11214000	93422000	41567000	51855000
	-0.297485	7.5422	Putative zinc-finger protein ZPR1	A4HXL9	0.179289	1	56.291	1	2	NaN	1.229	4.8	9.5	9303100	2760100	6543000	25547000	10403000	15144000
	-0.183519	8.47154	Putative developmentally regulated GTP-binding protein 1	A4IDJ9	0.179531	1	40.998	4	7	0.77267	1.0117	14.9	26.1	131440000	61511000	69924000	164730000	90250000	74478000
	0.0915048	9.07136	Uncharacterized protein	A4HZF7	0.180406	1	46.589	14	15	1.0645	0.93768	32.4	36.7	452650000	189890000	262770000	725920000	339430000	386490000
	0.242482	7.73762	Uncharacterized protein	A4I580	0.180737	1	99.147	0	3	NaN	0.84529	0	5.6	0	0	0	54654000	27118000	27536000
	0.242101	7.64667	Kinesin-like protein	A4HY89	0.181375	2	124.67	2	3	1.2102	0.86563	3.8	5.5	12857000	5543200	7314200	31470000	17198000	14272000
	-0.182371	8.36927	Putative C-1-tetrahydrofolate synthase, cytoplasmic (EC 1.5.1.5) (EC 3.5.4.9)	A4I1W8	0.182145	1	31.785	6	5	0.8084	1.0481	32.9	24.2	105280000	52050000	53231000	128750000	65312000	63437000
	0.171684	8.45991	Proteasome subunit beta type (EC 3.4.25.1)	A4I384	0.183082	1	22.463	2	3	1.1046	0.87097	12.2	19	33026000	12903000	20123000	255320000	127870000	127440000
	-0.0827168	8.74409	Uncharacterized protein	A4IBR1	0.183502	1	50.663	8	9	0.97623	1.0961	22.5	25.7	235320000	111950000	123370000	319420000	148660000	170760000
	-0.0826262	9.21325	Uncharacterized protein	A4I4F2	0.183954	1	86.94	23	27	0.96625	1.0841	45.7	51.9	600100000	273120000	326980000	1033900000	488460000	545460000
	-0.181467	8.27936	Putative calpain-like cysteine peptidase (EC 3.4.22.-)	A4HS39	0.184223	1	94.766	3	7	0.86522	1.1131	5.3	11.7	54506000	29037000	25469000	135760000	66389000	69370000
	-0.2935	7.65498	Putative calpain-like cysteine peptidase	A4I6K4	0.185561	1	89.199	2	1	0.81592	NaN	5.4	1.8	34277000	14504000	19774000	10906000	5613000	5292700
	0.170653	8.58171	Putative histone H3	A4HWV9	0.185867	3	14.623	3	4	1.1876	0.94026	67.7	64.6	144760000	53863000	90893000	236930000	117520000	119410000
	-0.180189	8.17079	Uncharacterized protein	A4IB00	0.187191	1	24.2	2	3	0.86468	1.1105	17.1	22.6	46891000	22046000	24846000	101290000	42557000	58734000
	-0.292428	7.13713	Putative rrp44p homologue	A4I3B7	0.187275	1	104.23	0	2	NaN	1.2247	0	3	0	0	0	13713000	5971700	7741200
	-0.180148	8.03004	40S ribosomal protein S14	A4I3H3	0.187286	1	15.593	1	2	NaN	1.133	64.6	69.4	18488000	7807800	10680000	88674000	40796000	47879000
	0.0897401	10.5939	Heat shock protein 83-1	E9AHM9	0.189474	3	80.55	54	56	1.0784	0.95242	62.6	57.9	16276000000	6966900000	9309400000	22976000000	11016000000	11960000000
	0.168222	8.28428	Putative vesicle-associated membrane protein	A4HTF3	0.192554	1	24.186	4	5	1.3159	1.0736	22.3	27.9	43595000	15570000	28025000	148840000	81008000	67828000
	0.0890797	9.63102	RNA-binding protein, putative, UPB2	A4I191	0.192953	2	19.005	7	8	1.0815	0.95613	56.3	57.5	1813900000	788710000	1025200000	2461900000	1155500000	1306500000
	-0.0807902	9.34209	Putative 40S ribosomal protein S15	A4HZS1	0.193298	1	17.491	6	6	0.91585	1.0254	48	42.1	856700000	395120000	461590000	1341600000	615610000	726030000
	0.167376	8.30059	Putative vesicule-associated membrane protein	A4HZC6	0.194922	1	28.153	5	5	1.1658	0.92573	28	25.3	82518000	37560000	44958000	117280000	56446000	60834000
	0.0885362	8.69876	Cystathionine beta-synthase (EC 4.2.1.22)	A4HX92	0.195851	1	39.112	6	4	1.054	0.93233	22.8	16.4	198540000	84460000	114080000	301220000	150690000	150530000
	-0.0802341	9.48979	Putative P-type H+-ATPase (EC 3.6.3.6)	A4HY23	0.196196	3	107.32	20	28	0.98519	1.103	24.6	30.2	958980000	427730000	531250000	2129800000	952100000	1177700000
	0.232944	7.66483	Putative phosphoinositide-binding protein	A4IBF2	0.197257	1	46.555	2	2	1.2138	0.87977	5.5	7	17390000	6874000	10516000	28830000	14115000	14716000
	-0.0798938	8.96142	Putative eukaryotic translation release factor	A4I2W3	0.197985	1	50.84	10	12	0.90713	1.0151	30.5	39.1	363860000	160860000	203000000	551140000	254580000	296560000
	-0.175489	8.3246	Calcium-transporting ATPase (EC 3.6.3.8)	A4HRZ6	0.198408	1	111.45	6	10	0.85811	1.0955	8.2	12.5	75803000	28749000	47054000	135350000	65842000	69506000
	-0.285478	7.68067	Uncharacterized protein	A4I0N1	0.198676	1	58.807	2	3	0.96772	1.4854	7.7	14.8	16697000	7714600	8982600	31240000	12364000	18876000
	0.0879278	8.61909	Putative aspartate carbamoyltransferase (EC 2.1.3.2)	A4HWV1	0.199133	1	35.455	8	9	1.0054	0.89263	26.3	33	176940000	81670000	95267000	239060000	116180000	122880000
	0.0878953	9.0364	CTP synthase (EC 6.3.4.2) (UTP--ammonia ligase)	A4HYQ5	0.199309	1	66.411	12	16	1.1215	0.99588	27	34.5	536400000	215230000	321170000	551020000	268280000	282740000
	-0.175081	7.95749	Uncharacterized protein	A4IAY7	0.199402	1	28.013	2	4	0.83079	1.0631	7.7	17.9	14376000	7224000	7151700	76299000	32667000	43633000
	0.0876771	9.09149	Putative small GTP-binding protein Rab1	E9AHE8	0.200497	1	22.254	8	12	1.0623	0.94072	62.5	69	358190000	158570000	199620000	876320000	419900000	456420000
	0.0876541	8.95901	Putative prolyl oligopeptidase (EC 3.4.21.26)	A4ICB5	0.200622	1	78.136	9	10	1.0768	0.95376	21.4	19.4	365760000	155560000	210210000	544170000	240900000	303280000
	-0.174151	8.35893	Uncharacterized protein	A4IAS0	0.201689	1	27.198	1	7	NaN	1.1283	8.3	47.5	8544700	3857800	4686900	219980000	95621000	124360000
	0.0874316	8.95392	Uncharacterized protein	A4I1K7	0.201839	1	36.657	7	14	1.0476	0.9282	27.6	60.1	293080000	126390000	166680000	606250000	299280000	306970000
	0.0871974	8.78755	Putative serine/threonine-protein kinase (EC 2.7.11.1)	A4I4X0	0.203125	1	56.267	8	11	1.135	1.0105	25.9	34.3	265610000	164000000	101620000	347510000	157810000	189700000
	-0.0788839	9.35441	Putative membrane-bound acid phosphatase 2	A4ICG5	0.203363	1	62.587	19	20	0.95373	1.064	40.5	50.4	948950000	444920000	504040000	1312600000	576810000	735840000
	-0.282693	7.77081	Uncharacterized protein	A4I020	0.203385	1	76.975	2	4	0.81998	1.2134	4.2	9	10527000	5751200	4775800	48467000	20806000	27662000
	0.229416	7.15552	Uncharacterized protein	A4IBV6	0.203638	1	56.713	0	2	NaN	0.85298	0	4.3	0	0	0	14306000	6973900	7332100
	-0.0787686	8.66371	60S ribosomal protein L32	A4IBA3	0.203984	1	15.362	4	4	0.91093	1.0175	51.1	53.4	262320000	119720000	142590000	198690000	86473000	112220000
	0.229191	7.86153	Putative NLI-interacting factor	A4I9T8	0.20405	1	41.104	3	2	0.98708	0.73677	12.6	6.4	25013000	12605000	12408000	47686000	24069000	23617000
	0.0869973	8.88103	Proteasome subunit alpha type (EC 3.4.25.1)	Q7JMX2	0.204229	1	27.22	7	7	1.0293	0.91323	37.6	39.6	277770000	122070000	155700000	482610000	246060000	236550000
	0.228131	7.71065	Transcription elongation regulator-like protein	A4I326	0.206	1	78.636	0	2	NaN	0.85374	0	4.6	0	0	0	51363000	27399000	23964000
	-0.171401	7.99055	Putative mitochondrial associated ribonuclease	A4HTI3	0.208555	1	24.897	2	4	0.64484	0.88408	18.7	32.9	32474000	15267000	17208000	65374000	31860000	33514000
	-0.0778402	9.46916	Putative pyruvate phosphate dikinase (EC 2.7.9.1)	A4HV09	0.209034	1	100.92	34	41	0.9661	1.0766	49.7	57.4	984330000	462680000	521650000	1961200000	896070000	1065200000
	-0.077716	8.69023	Putative tyrosyl-tRNA synthetase (EC 6.1.1.1)	A4HW83	0.209716	1	74.937	8	9	0.95305	1.0615	17.4	19.2	211380000	98195000	113190000	278660000	128040000	150630000
	-0.0772734	9.25501	Protein disulfide-isomerase (EC 5.3.4.1)	A4ICD5	0.21216	1	52.343	18	20	0.93894	1.0452	54.1	52	627430000	290850000	336570000	1171500000	552160000	619300000
	0.224781	7.40388	Uncharacterized protein	A4I6M4	0.21225	1	120.56	2	1	1.1686	NaN	1.9	1	15875000	5591500	10283000	9469400	4509100	4960300
	0.160849	8.34035	Putative asparagine synthetase a (EC 6.3.1.1)	A4I213	0.213919	1	39.833	5	5	1.0556	0.84725	22.4	19.8	75784000	36187000	39597000	143170000	72521000	70647000
	-0.169064	8.38867	Uncharacterized protein	A4I7L9	0.214524	1	20.861	6	6	0.94495	1.1992	43.5	43.5	115240000	51715000	63528000	129480000	62833000	66647000
	-0.0766371	8.76579	Uncharacterized protein	A4I1K8	0.21571	1	16.729	10	9	0.84817	0.95387	63.4	65.5	220840000	105900000	114940000	362320000	167850000	194470000
	-0.273695	7.40724	Uncharacterized protein	A4HTX5	0.21915	1	93.462	0	3	NaN	1.2089	0	4.6	0	0	0	25541000	10732000	14809000
	-0.273256	7.75838	Putative deoxyuridine triphosphatase (EC 3.6.1.23)	A4HSU8	0.219941	1	30.268	2	1	0.82745	NaN	10.4	6	33203000	19155000	14047000	24127000	11854000	12273000
	0.220177	7.57572	Uncharacterized protein	A4I5X8	0.221062	1	45.353	0	2	NaN	0.85846	0	7.6	0	0	0	37646000	19877000	17770000
	0.158323	8.19862	Mitochondrial tryparedoxin (Tryparedoxin)	Q6RYT2	0.221616	1	17.184	3	5	1.048	0.84461	21.5	37.6	41216000	17993000	23223000	116770000	59241000	57528000
	-0.0754775	9.56977	Putative delta-1-pyrroline-5-carboxylate dehydrogenase (EC 1.5.1.12)	A4HRT1	0.22229	1	61.954	28	27	0.9612	1.0674	59.8	52	1821300000	843850000	977420000	1892100000	860210000	1031900000
	-0.271306	7.56087	Uncharacterized protein	A4IB30	0.223479	1	13.704	0	3	NaN	1.2069	0	27.5	0	0	0	36381000	15469000	20912000
	0.157503	8.59893	Putative mevalonate-diphosphate decarboxylase (EC 4.1.1.33)	A4HXM8	0.224156	1	42.405	7	9	1.0872	0.8745	21.4	31.9	115040000	54989000	60055000	282090000	138060000	144020000
	0.218582	7.67309	Uncharacterized protein	A4I764	0.224176	1	102.61	1	3	NaN	0.85941	1.2	3.7	17386000	8122400	9263100	29721000	14695000	15026000
	-0.0751263	8.66514	Putative importin beta-1 subunit	A4I9L9	0.224311	1	95.628	9	9	1.0023	1.1158	16.7	20.2	142060000	68109000	73952000	320470000	151920000	168550000
	-0.164786	8.22119	Putative cytochrome-b5 reductase (EC 1.6.2.2)	A4I862	0.225766	1	37.364	1	2	NaN	1.121	6.8	12.7	30414000	11807000	18607000	136000000	57722000	78282000
	-0.269906	7.75096	Protein kinase A catalytic subunit isoform 1	A4IBT9	0.226045	2	42.078	3	3	0.76883	1.1237	10.5	9.2	24166000	11975000	12191000	32192000	14907000	17285000
	0.15516	8.18699	Nucleobase transporter	A4HUW2	0.231533	1	59.801	5	5	1.0296	0.83508	11.6	10.5	57430000	25160000	32270000	96383000	49556000	46828000
	0.214622	7.51693	Peptidyl-prolyl cis-trans isomerase (EC 5.2.1.8)	A4I698	0.232039	1	24.582	3	1	1.1604	NaN	21.4	6.6	19498000	8063100	11435000	13382000	3476700	9905600
	-0.162299	8.29311	Uncharacterized protein	A4IAR1	0.232494	1	24.177	4	6	0.86196	1.0808	18.8	38.1	38615000	20426000	18189000	157770000	71941000	85827000
	0.154774	8.12001	Uncharacterized protein	E9AGR6	0.232764	1	68.477	4	3	1.0965	0.88496	8.2	6.3	66260000	27942000	38318000	65568000	28389000	37180000
	0.0818709	9.13772	Putative eukaryotic translation initiation factor 2 subunit	A4HU29	0.234015	2	52.592	11	10	0.98177	0.88105	34.4	32.4	645890000	289250000	356640000	727260000	360070000	367190000
	0.212985	7.32472	Uncharacterized protein	A4I8T1	0.235346	1	154.67	1	2	NaN	0.86275	1	2.2	4045400	2379800	1665600	17076000	8388600	8687900
	0.212885	7.57623	Uncharacterized protein	A4HYX2	0.23555	1	31.227	1	2	NaN	0.86281	5.4	7.9	7229200	3834600	3394600	30461000	13232000	17228000
	-0.0730209	8.64908	Nucleoside hydrolase-like protein (Fragment)	Q2PD59	0.236701	6	36.869	10	7	0.88351	0.98253	44	33.7	265870000	129360000	136510000	179870000	79224000	100650000
	-0.0729772	8.67126	Uncharacterized protein	A4HXD8	0.236964	2	10.63	5	5	0.91729	1.0162	57.3	68.8	201220000	94076000	107150000	267870000	119770000	148100000
	-0.263057	7.42856	Putative serine/threonine-protein kinase (EC 2.7.11.1)	A4I7A1	0.238897	1	49.869	2	1	0.83332	NaN	7.7	1.8	17381000	9354600	8026400	9445400	5373200	4072200
	-0.0725277	9.02664	Putative axoneme central apparatus protein	A4HYY3	0.239672	1	55.177	8	10	0.96447	1.0667	28.6	31.4	401140000	183690000	217450000	662130000	304540000	357590000
	-0.26123	7.41944	Putative beta prime cop protein	A4I9G2	0.242413	1	97.675	1	2	NaN	1.1985	1.5	2.6	9941900	4312000	5629900	16327000	7350100	8976600
	-0.260609	7.82736	Putative ATP-dependent RNA helicase	A4HXH0	0.243615	1	183.68	2	3	0.74883	1.0862	2.3	2.9	33910000	15870000	18040000	33288000	13451000	19837000
	-0.071794	10.1632	Probable eukaryotic initiation factor 4A (eIF-4A) (EC 3.6.4.13) (ATP-dependent RNA helicase eIF4A)	A4HRK0	0.244141	1	45.326	19	22	0.95549	1.0555	64	65.3	5186400000	2457400000	2729000000	9373900000	4254100000	5119800000
	-0.158013	7.99617	Putative cysteine desulfurase (EC 2.8.1.7)	A4I2Q8	0.244414	1	47.732	4	4	0.91177	1.1354	13.9	11.8	40512000	21869000	18643000	58611000	25457000	33154000
	0.207893	7.2292	Uncharacterized protein	A4I9K0	0.245848	1	81.134	2	0	1.155	NaN	3.9	0	16951000	7047200	9904100	0	0	0
	-0.259167	7.38495	Putative 3-oxoacyl-(Acyl-carrier protein) reductase (EC 1.1.1.100)	A4I111	0.246423	1	27.048	2	1	0.83557	NaN	8.5	3.9	19650000	8668500	10981000	4613500	2313200	2300300
	-0.25882	7.81217	Uncharacterized protein	A4I0B3	0.247103	1	76.54	1	4	NaN	1.1965	4	10.1	20510000	9406800	11103000	44379000	22753000	21626000
	-0.0712731	9.59012	40S ribosomal protein S24	A4ID74	0.247349	1	15.77	9	9	0.97293	1.0745	52.6	52.6	1144900000	515350000	629600000	2746600000	1273700000	1472900000
	-0.15665	8.08769	Putative ATP-dependent RNA helicase (EC 3.6.1.-)	A4ID88	0.248294	1	106.67	3	4	0.86094	1.0715	5.3	6.6	60717000	28957000	31760000	61658000	27603000	34055000
	0.206628	7.4845	p21 antigen protein	A4IC47	0.248506	1	21.371	1	2	NaN	0.86656	4.2	14.1	1911200	686340	1224800	28603000	19788000	8815300
	0.0795429	8.73446	Phosphomannomutase (EC 5.4.2.8)	A4IDG8	0.248512	1	28.142	7	6	1.1035	0.99023	31.6	31.2	218290000	87266000	131020000	324280000	158850000	165430000
	0.205802	7.4637	Uncharacterized protein	A4I370	0.250254	1	25.32	2	2	1.1369	0.85488	11.2	7.9	13652000	5069800	8581700	15435000	7350400	8084400
	0.205713	7.43639	Uncharacterized protein	A4I660	0.250443	1	66.507	1	2	NaN	0.86711	2.4	4.3	5295500	2574000	2721600	22019000	12704000	9315000
	0.0792107	9.45834	T-complex protein 1 subunit delta	E9AGX7	0.25063	1	59.65	28	30	1.0379	0.93025	59.5	61.7	1254900000	553610000	701260000	1618100000	798620000	819500000
	-0.256477	7.81954	Putative intraflagellar transport protein component	A4HY54	0.251724	1	73.587	3	4	0.87227	1.2469	4.7	6.4	16749000	8019300	8729500	49251000	22677000	26575000
	0.0789334	9.03949	Putative calpain-like cysteine peptidase	A4HW29	0.252409	1	12.931	9	9	1.032	0.92552	73	73	402950000	193660000	209290000	692230000	375640000	316600000
	0.204782	7.13624	Putative cobalamin-dependent methionine synthase (EC 2.1.1.13)	A4HT60	0.252424	1	138.72	0	2	NaN	0.86767	0	2	0	0	0	13685000	7024600	6660500
	-0.153597	8.36408	Putative guanine deaminase (EC 3.5.4.3)	A4I4E1	0.257141	1	49.125	7	5	0.95077	1.1803	21.1	18.1	100730000	48243000	52491000	130520000	56261000	74261000
	-0.253384	7.38844	Uncharacterized protein	E9AH65	0.257916	1	42.935	0	2	NaN	1.192	0	6.3	0	0	0	24459000	16901000	7558700
	-0.252537	7.39298	Putative ubiquitin hydrolase	A4I519	0.259631	1	126.25	0	3	NaN	1.1913	0	3.5	0	0	0	24716000	11752000	12964000
	0.201258	7.08368	Uncharacterized protein	A4HVI4	0.260019	1	71.15	2	0	1.1497	NaN	5.2	0	12125000	5430900	6694300	0	0	0
	0.14636	8.22401	Flavoprotein subunit-like protein	A4HTA6	0.260768	1	60.996	5	7	1.2681	1.0577	12.7	19.9	63358000	22686000	40672000	104140000	47860000	56279000
	-0.0690287	8.8879	Uncharacterized protein	A4I659	0.261506	1	50.813	12	13	1.0024	1.106	43.7	46.6	323360000	151660000	171700000	449150000	202920000	246230000
	-0.250962	6.9781	Putative splicing factor 3a	A4I5K9	0.262839	1	69.346	0	2	NaN	1.19	0	5.3	0	0	0	9508300	4044400	5464000
	0.0771004	9.3336	60S ribosomal protein L11 (L5, L16)	A4HS42	0.264385	1	21.661	9	9	1.0893	0.97992	33.5	39.4	945080000	437550000	507530000	1210700000	574740000	635920000
	0.0770149	9.29425	Putative leucyl-tRNA synthetase (EC 6.1.1.4)	A4HVN8	0.264953	1	122.14	27	31	1.0993	0.98974	34.9	40.7	586140000	270240000	315900000	1382900000	672650000	710290000
	0.144983	8.34342	Kinesin-like protein	A4IDT7	0.265567	1	71.157	8	9	1.0694	0.87563	17.1	20.8	65517000	27209000	38308000	154990000	73530000	81464000
	0.14494	8.28739	Aldehyde dehydrogenase	A4IDU0	0.265715	1	57.899	7	7	1.1294	0.92424	22.6	20.7	91784000	41521000	50263000	102030000	49808000	52219000
	0.144888	8.47722	Putative universal minicircle sequence binding protein	A4IDD1	0.265898	1	12.566	1	1	1.179	0.96872	59.1	65.2	118000000	48866000	69131000	182070000	88529000	93543000
	0.0767497	9.12164	Putative 3-oxo-5-alpha-steroid 4-dehydrogenase (EC 1.3.99.5)	A4I1M5	0.26672	1	34.154	9	12	1.0108	0.91035	30.4	33.7	311930000	139490000	172440000	1011300000	508290000	503060000
	-0.15034	8.31793	Putative 60S ribosomal protein L12	E9AHW0	0.266817	2	17.524	2	3	0.80804	1.006	14.6	18.9	65616000	29182000	36434000	142320000	68389000	73934000
	-0.248988	7.5172	Uncharacterized protein	A4I9J2	0.266898	1	37.036	2	2	0.78191	1.1098	8.1	8.1	14750000	7146900	7602800	18150000	8207800	9942600
	-0.149908	8.0702	Uncharacterized protein	A4ICZ1	0.268121	1	47.102	4	3	0.87729	1.0807	11.2	9.3	35032000	16165000	18867000	82513000	34242000	48270000
	-0.148631	7.96021	4-coumarate:coa ligase-like protein (EC 6.2.1.12)	A4HYA8	0.271993	4	62.878	4	2	0.84974	1.0477	10.3	6.2	50424000	25466000	24959000	40822000	19351000	21471000
	0.143154	8.46743	Uncharacterized protein	A4I2S2	0.272031	1	46.388	8	7	0.89597	0.76181	25.1	22.6	147310000	70428000	76887000	146070000	78274000	67791000
	-0.0673726	9.32201	Inosine-5'-monophosphate dehydrogenase (IMP dehydrogenase) (IMPD) (IMPDH) (EC 1.1.1.205)	A4HYI5	0.272306	1	55.551	22	21	0.96987	1.0651	58.9	57.4	822810000	383380000	439430000	1276200000	583530000	692650000
	0.142549	8.15238	Ubiquitin carboxyl-terminal hydrolase (EC 3.4.19.12)	A4I4U4	0.274192	1	81.642	2	6	1.1134	0.91382	5.9	16.6	63118000	28267000	34851000	78911000	42144000	36767000
	0.142423	8.13593	Isocitrate dehydrogenase [NADP] (EC 1.1.1.42)	A4I994	0.274643	1	46.384	3	5	1.2016	0.99412	12.2	18.1	46306000	17927000	28380000	90445000	41999000	48445000
	-0.147569	8.06129	Putative dynein	A4I7S3	0.275244	1	67.958	3	3	0.8625	1.0604	7	7	45425000	24464000	20961000	69733000	34619000	35115000
	0.194196	7.4873	DNAj-like protein	A4I1F2	0.275711	1	44.208	1	4	NaN	0.87406	3.8	15.9	6268400	3041900	3226500	24443000	12339000	12103000
	0.141515	8.59572	Putative proteasome regulatory ATPase subunittcc1l8.3	E9AGB0	0.277914	1	45.862	6	8	1.1018	0.90553	27.7	31.9	136100000	73622000	62479000	258100000	126050000	132050000
	0.0750901	9.30835	Dipeptylcarboxypeptidase	A4HRR9	0.277963	2	76.576	20	22	1.1655	1.0623	49.3	51.6	769980000	314880000	455100000	1264000000	584600000	679430000
	-0.146501	8.36233	Uncharacterized protein	A4I2W4	0.27854	1	37.83	4	5	0.84939	1.0444	13	18.9	92718000	45004000	47714000	137600000	65975000	71624000
	0.141102	8.60808	Uncharacterized protein	A4I6P7	0.279408	1	548.24	13	20	1.1717	0.96731	4.1	6.7	159820000	64291000	95531000	245760000	120280000	125490000
	-0.0662041	9.12294	Putative 3'-nucleotidase/nuclease (EC 3.1.30.1)	A4I736	0.280108	1	41.56	9	10	1.0148	1.1167	35.2	40.2	542100000	249760000	292350000	785100000	341290000	443810000
	-0.242499	7.35683	Uncharacterized protein	A4HZW3	0.280545	1	13.037	2	1	0.84528	NaN	30.3	15.6	18457000	10120000	8337100	4284900	1984300	2300600
	0.191942	7.35425	Uncharacterized protein	E9AG71	0.280853	1	51.12	2	1	1.1423	NaN	5.5	2.2	15498000	7585200	7912300	7109200	2946200	4163000
	0.140691	7.98246	Aldose 1-epimerase-like protein (EC 5.1.3.3)	A4I082	0.280905	1	44.332	3	4	1.0714	0.88225	14	17.2	35532000	17002000	18530000	60510000	34641000	25869000
	-0.242256	7.51993	Serine/threonine-protein phosphatase 2A activator (EC 5.2.1.8) (Phosphotyrosyl phosphatase activator)	A4HT37	0.281064	1	44.551	2	2	0.74887	1.0616	8.4	6.4	14008000	6719500	7288300	19100000	8313100	10787000
	-0.0660464	9.64504	Putative microtubule-associated protein	A4HSG0	0.281172	1	165.16	19	20	0.9278	1.0176	76.9	77.2	1314300000	627810000	686500000	3101800000	1492300000	1609500000
	-0.242091	7.83218	Uncharacterized protein	A4IBU5	0.281418	1	31.885	6	3	0.74119	1.0528	31.9	11.8	50473000	23696000	26777000	17476000	7116700	10359000
	0.140528	8.10893	Kinesin-like protein	A4I0A6	0.281498	5	75.244	6	6	1.1814	0.97731	12.2	11.6	66807000	35406000	31401000	61700000	31861000	29839000
	-0.145399	8.04078	Putative cytochrome c oxidase subunit VI	A4HZH7	0.28197	1	19.226	3	4	0.75659	0.95087	35.7	34.4	28311000	12231000	16080000	81534000	38974000	42560000
	0.191301	7.74299	Putative dynein light chain	A4I0U0	0.282326	1	23.902	2	2	1.0925	0.83957	19.5	19.5	13981000	6512700	7468100	41353000	18872000	22481000
	0.140124	8.31698	S-adenosylmethionine synthase (EC 2.5.1.6)	Q7KPY8	0.282973	2	43.083	1	1	1.102	NaN	34.4	39	102440000	44712000	57723000	105040000	49199000	55842000
	-0.241015	7.53708	Putative RNA binding protein	A4I4K0	0.283731	1	33.603	2	1	0.84615	NaN	8.9	4.7	18029000	8284400	9744700	16412000	7322100	9089600
	0.138842	8.06298	Uncharacterized protein	A4I2V6	0.287693	1	102.47	2	7	1.0914	0.90038	3	11.3	22984000	10043000	12942000	92623000	46154000	46470000
	0.0736216	9.25281	Putative lipophosphoglycan biosynthetic protein	A4I4C9	0.288177	2	86.955	19	25	1.084	0.97971	29.7	39.2	588330000	243880000	344450000	1201500000	565140000	636370000
	-0.143315	8.56953	Putative lanosterol 14-alpha-demethylase (EC 1.14.13.70) (Sterol-14-alpha-demethylase)	A2TEF2	0.288532	1	54.153	10	9	0.92748	1.132	32.1	30.8	144190000	65246000	78939000	226940000	101350000	125590000
	0.0733304	9.21965	ATP-dependent 6-phosphofructokinase (ATP-PFK) (Phosphofructokinase) (EC 2.7.1.11) (Phosphohexokinase)	A4I4W5	0.290232	1	54.048	20	18	1.0393	0.93898	54.7	43.2	801580000	358230000	443350000	856660000	421260000	435390000
	-0.142406	8.17348	Uncharacterized protein	A4IAH2	0.291429	1	12.204	2	2	1.1181	1.4411	19.2	19.2	63224000	24455000	38769000	85876000	38148000	47728000
	-0.237334	7.7087	Uncharacterized protein	A4I7K0	0.29174	1	38.065	2	3	0.67584	0.97964	7.4	10.9	21032000	11471000	9561600	30101000	14602000	15499000
	-0.0642109	9.03137	Putative elongation factor Tu	E9AGQ3	0.293762	1	51.509	13	12	0.97687	1.0683	37.1	33.5	436340000	211740000	224590000	638560000	294610000	343950000
	0.186294	7.38764	Uncharacterized protein	A4IA86	0.29402	1	42.834	2	2	0.98305	0.77362	8.3	8.1	13192000	4644200	8547700	11222000	6544700	4677500
	-0.0641687	9.07168	Arginase (EC 3.5.3.1)	A4IB49	0.294056	1	36.15	10	9	0.95578	1.0447	42.6	37.4	702250000	321410000	380840000	477200000	215360000	261830000
	0.136986	8.02164	Putative nucleoporin	A4I2M5	0.294619	1	158.56	5	6	1.2025	1.0033	4.4	6	53823000	25206000	28617000	51285000	22298000	28987000
	-0.235604	7.37288	Uncharacterized protein	E9AHR9	0.295554	1	75.48	0	2	NaN	1.1774	0	4.6	0	0	0	23598000	12642000	10956000
	0.136668	8.08081	Putative RNA helicase	A4HZ60	0.295818	1	75.097	3	6	1.2898	1.1002	5	12.3	33170000	13464000	19706000	87280000	42327000	44953000
	0.136231	8.38689	Uncharacterized protein	A4I7G8	0.29747	1	36.359	6	4	1.0743	0.88987	27.9	16.5	125650000	56574000	69075000	118070000	59168000	58901000
	0.0720912	8.97996	Uncharacterized protein	A4I7G5	0.299088	1	56.354	18	18	1.0506	0.95068	46.4	40.5	472090000	203390000	268700000	482810000	233130000	249680000
	0.135745	8.40646	Prohibitin	A4HX59	0.299311	1	30.23	7	6	1.1551	0.95949	31.3	22.8	128960000	57110000	71852000	125990000	63744000	62243000
	-0.139943	8.04512	Uncharacterized protein	A4HTX7	0.299367	1	28.861	3	4	0.88053	1.07	12.6	25.6	37945000	16915000	21030000	73003000	30553000	42449000
	0.184015	7.41372	Uncharacterized protein	A4I226	0.29945	1	64.066	1	2	NaN	0.88025	2.7	4.4	12936000	6158200	6777900	12989000	6514800	6474100
	0.184009	7.85368	Putative calpain-like cysteine peptidase (EC 3.4.22.-)	A4HYN0	0.299464	1	91.511	2	2	1.2292	0.95889	55.2	50.5	22581000	8688100	13893000	48816000	24384000	24432000
	-0.233575	7.5892	Uncharacterized protein	A4HUM7	0.300073	1	57.032	2	3	0.80451	1.1154	4.4	6.5	11065000	5710700	5354400	27768000	12107000	15662000
	-0.0632579	8.80518	Uncharacterized protein	A4I9G9	0.300445	1	33.481	7	10	1.0528	1.1609	25.8	36.6	195680000	85736000	109950000	442850000	187080000	255770000
	0.0717881	8.75659	Putative RNA-binding protein	A4I2Y0	0.301281	1	49.711	9	7	1.0979	0.99588	17.8	17.1	271300000	125150000	146150000	299640000	144700000	154940000
	-0.232575	7.59762	Uncharacterized protein	A4HSW2	0.302318	1	75.202	2	2	0.88249	1.2199	3.8	3.8	16963000	8182500	8780200	22630000	8863800	13766000
	-0.0629503	8.8175	Dihydrolipoamide acetyltransferaselike protein (EC 2.3.1.12)	A4HZ54	0.302624	1	40.182	6	5	0.92225	1.0077	31.5	21.3	285150000	136590000	148560000	371750000	185380000	186380000
	-0.062832	9.0625	Cysteine proteinase	Q8WT30	0.303465	2	37.033	9	10	0.93868	1.0245	31.2	31.5	531380000	270870000	260510000	623410000	290260000	333140000
	-0.0626631	8.62007	Uncharacterized protein	A4I4Y5	0.304668	1	23.563	6	9	1.0123	1.1078	36.7	46.7	131190000	57447000	73743000	285750000	118330000	167420000
	0.0711944	9.30574	Putative carboxypeptidase (EC 3.4.17.19)	A4I993	0.305607	1	57.029	18	26	1.0653	0.96537	43.1	57.1	690290000	297420000	392870000	1331500000	648010000	683490000
	-0.0623453	9.21675	Kinetoplast-associated protein-like protein (Fragment)	A4I2L3	0.306941	1	72.016	2	3	0.94595	1.0315	86.4	88	714470000	339230000	375250000	932760000	429180000	503580000
	0.180402	7.2955	Putative xylulokinase (EC 2.7.1.17)	A4ICW1	0.308192	1	53.919	2	0	1.1332	NaN	7.4	0	19747000	9030200	10717000	0	0	0
	-0.229834	6.79632	Uncharacterized protein	A4HYV3	0.308524	1	127.98	0	2	NaN	1.1727	0	2	0	0	0	6256300	2715700	3540600
	-0.229219	7.49835	Uncharacterized protein	A4HRX9	0.309928	1	76.491	1	2	NaN	1.1722	3.7	5.5	12459000	4494600	7964100	19044000	7987900	11056000
	-0.136567	8.1777	Putative proteasome regulatory ATPase subunit 1	A4HZT4	0.310486	1	49.035	5	4	0.91414	1.1047	13.5	14	57526000	26134000	31391000	93031000	54685000	38346000
	0.0704662	9.41442	Putative chaperonin TCP20	E9AGK2	0.310971	2	58.852	22	24	1.0602	0.96162	46.5	42.6	1134400000	501040000	633340000	1462300000	715460000	746800000
	-0.0617311	9.28089	Putative 60S acidic ribosomal protein	A4HWD9	0.311363	1	10.263	3	4	1.0019	1.0937	56.5	83.3	881280000	386480000	494800000	1028100000	521910000	506200000
	0.13257	8.42218	Profilin	A4I7N0	0.311545	1	16.145	4	4	1.0321	0.86178	26	26	103510000	47073000	56439000	160840000	83818000	77026000
	0.17842	7.41037	Uncharacterized protein	A4I1R0	0.313059	1	68.879	0	2	NaN	0.88367	0	7.2	0	0	0	25726000	11362000	14364000
	0.132176	8.23973	S-adenosylmethionine synthase (EC 2.5.1.6)	E9AHK3	0.313084	1	43.125	1	1	1.0519	0.8772	35.2	39.8	76144000	31885000	44259000	97527000	49532000	47995000
	0.131854	8.50085	Uncharacterized protein	A4HWB4	0.314345	1	43.936	6	4	1.1594	0.96899	23.8	13.1	192370000	95121000	97250000	124480000	60831000	63647000
	0.070002	9.36149	Putative 40S ribosomal protein S11 (Ribosomal protein S11 homolog)	A4HYZ5	0.314421	1	16.312	8	10	1.0559	0.95828	51.1	52.5	850530000	382570000	467960000	1448200000	679190000	768990000
	0.069616	9.45362	Putative T-complex protein 1, eta subunit	A4IBS4	0.317311	2	61.611	23	20	1.0456	0.94942	49.3	44.4	1199000000	528310000	670730000	1643000000	787210000	855740000
	-0.0609143	8.69215	Uncharacterized protein	A4HS36	0.317311	1	39.159	6	8	1.0088	1.1007	21.3	42.7	231150000	104910000	126240000	261060000	123010000	138050000
	-0.134534	8.21336	Serine/threonine-protein phosphatase (EC 3.1.3.16)	A4I8C8	0.317311	1	34.995	3	5	0.8863	1.0688	19.2	34.4	47550000	22790000	24761000	115890000	56474000	59413000
	0.131101	8.04081	Uncharacterized protein	A4I8S1	0.317311	1	63.416	5	4	0.867	0.75571	17.3	14.7	56470000	26966000	29503000	53383000	28853000	24530000
	-0.226015	7.73345	Uncharacterized protein	A4I4H4	0.317311	1	40.15	2	3	0.90941	1.2491	8.1	11.4	23183000	8446600	14736000	30949000	13654000	17295000
	0.176706	7.00941	Uncharacterized protein	A4HVK6	0.317311	1	78.851	2	0	1.1303	NaN	6	0	10219000	4631800	5587200	0	0	0
	-0.134416	8.07724	Elongation of fatty acids protein (EC 2.3.1.199) (Very-long-chain 3-oxoacyl-CoA synthase)	A4HW14	0.317707	1	37.181	2	2	0.93806	1.1312	9	9	27897000	13164000	14733000	91569000	38850000	52719000
	-0.225316	7.93643	Uncharacterized protein	A4HZP4	0.318938	1	44.099	4	4	0.84464	1.1545	16.6	16.6	27582000	15577000	12005000	58802000	23742000	35061000
	-0.224534	7.34298	Uncharacterized protein	A4HVN9	0.320762	1	60.091	1	3	NaN	1.1684	2.3	7.2	3848200	2102800	1745300	18180000	6311200	11869000
	0.175322	7.50648	Putative cyclophilin 15	A4HYT6	0.320769	1	48.952	1	2	NaN	0.88557	4.8	12.4	6857100	3441000	3416100	25241000	13366000	11875000
	0.129887	7.99992	Uncharacterized protein	A4I931	0.322134	1	36.223	3	2	1.1236	0.93913	16	8.6	46727000	17410000	29317000	53255000	25739000	27515000
	-0.0600594	8.88207	Putative ribosomal protein S29	A4I3V0	0.323614	1	6.6828	4	5	0.99594	1.084	59.6	66.7	262820000	120380000	142440000	499390000	231770000	267620000
	0.0686649	8.9031	Uncharacterized protein	A4I1Q0	0.324502	1	33.069	12	13	1.0379	0.94376	56.7	56.4	332670000	145940000	186720000	467350000	227320000	240020000
	0.0686141	8.92667	Uncharacterized protein	A4HTE9	0.324889	1	37.952	9	7	1.0786	0.98153	37.9	23.6	504070000	230470000	273590000	340570000	159790000	180780000
	0.129096	8.05075	Tubulin-tyrsoine ligase-like protein	A4HUV1	0.325298	1	120	3	3	1.0989	0.91885	5.4	3.7	72525000	31808000	40717000	39872000	17134000	22737000
	-0.132168	8.37173	Uncharacterized protein	A4HW39	0.325374	1	31.594	5	6	0.89434	1.0746	25.8	33.4	97946000	48911000	49035000	137410000	60122000	77283000
	-0.0598187	9.38563	Uncharacterized protein	E9AHR2	0.325404	1	56.498	22	27	0.96174	1.0449	47.6	52.8	831760000	392240000	439520000	1598400000	733510000	864870000
	-0.131933	8.13509	Uncharacterized protein	A4HUN8	0.326183	1	36.819	8	4	0.96337	1.1603	31.7	16.2	89112000	38458000	50654000	47375000	19699000	27676000
	0.17275	7.79573	Uncharacterized protein	A4I845	0.327262	1	172.89	1	2	NaN	0.88715	1.4	10.4	6716900	2509000	4208000	55762000	26330000	29431000
	0.172407	7.89433	Putative glycerol kinase, glycosomal (EC 2.7.1.30)	A4IBJ9	0.328135	1	55.935	2	4	1.0864	0.85655	8.4	13.1	11988000	5509400	6478700	66414000	43094000	23320000
	-0.130425	8.01393	Putative serine/threonine-protein kinase (EC 2.7.11.1)	A4I649	0.331398	1	84.576	2	5	0.79873	0.97239	5.3	12.4	16493000	8374500	8118200	86767000	42280000	44487000
	0.0677117	8.94344	Putative ruvb-like 1 DNA helicase (EC 3.6.1.-)	A4IAB6	0.331816	1	50.279	15	14	1.0102	0.92089	44	45.1	385290000	175700000	209590000	492590000	253740000	238840000
	-0.0588607	8.799	Putative META domain containing protein	A4HXG5	0.332589	1	48.372	11	13	0.9451	1.0257	41.4	41.2	223130000	105290000	117840000	406370000	188020000	218350000
	0.0675926	9.62294	Aldehyde dehydrogenase, mitochondrial (EC 1.2.1.3)	A4I1F4	0.332737	1	54.249	30	31	1.0656	0.97056	56.5	55.7	1566100000	694220000	871880000	2630900000	1254100000	1376800000
	0.067556	9.10303	Uncharacterized protein	A4I9W5	0.33302	2	15.459	9	10	1.0146	0.92483	55.6	56.3	471880000	216310000	255570000	795850000	390580000	405270000
	0.170365	7.79575	Uncharacterized protein	A4HYP3	0.333359	1	142.35	3	3	1.2816	1.0319	3.3	3.3	23122000	8655300	14467000	39359000	18953000	20406000
	-0.129837	8.21362	Uncharacterized protein	A4I1R9	0.333447	1	34.468	4	6	0.84584	1.0183	21	27.4	72889000	40205000	32684000	90649000	49261000	41388000
	0.170038	7.84245	Uncharacterized protein	A4IE47	0.334202	1	181.62	3	3	0.91961	0.75156	2.5	3	10446000	4837500	5608000	59128000	24594000	34534000
	-0.218719	7.49169	Uncharacterized protein	A4HWA3	0.33455	1	114.1	1	2	NaN	1.1637	1.3	2.7	9155700	3958700	5197000	21868000	8904100	12964000
	-0.218584	7.95193	Uncharacterized protein	A4ID18	0.334873	1	35.671	3	3	0.85354	1.1557	15.6	14.6	41802000	21096000	20706000	47720000	22078000	25642000
	0.0671816	9.53326	Pyruvate kinase (EC 2.7.1.40)	A4IAQ1	0.335929	3	55.193	23	28	1.0306	0.9392	60	71.2	1265300000	576820000	688470000	2148700000	1045800000	1102900000
	0.126432	8.35457	Phosphoglycerate kinase (EC 2.7.2.3)	A4I628	0.336109	1	57.606	7	5	1.1365	0.9554	21.1	11.8	101550000	43554000	57994000	124690000	60666000	64027000
	-0.0580722	9.34342	Putative calreticulin	A4I765	0.338579	1	45.004	7	9	0.8613	0.94358	21.5	27	387860000	210750000	177100000	1817200000	870520000	946660000
	0.125543	8.46619	Uncharacterized protein	A4I4T9	0.339768	1	132.93	4	13	1.1705	0.98879	6.5	17.6	38552000	15199000	23353000	253990000	153110000	100880000
	-0.0576047	10.3279	Hexokinase (EC 2.7.1.1)	A4HZB2	0.342164	3	51.734	39	39	0.98635	1.0691	83.9	84.1	9225900000	4131300000	5094600000	12050000000	5596100000	6454200000
	0.166389	7.73467	Uncharacterized protein	A4IE15	0.343684	1	43.084	1	2	NaN	0.89107	3.6	8.1	14008000	6696400	7312000	40276000	21885000	18391000
	0.166341	7.92661	Uncharacterized protein	E9AGC2	0.343812	1	60.468	2	2	NaN	0.8911	6.8	6.8	24785000	9209100	15576000	59667000	30056000	29610000
	0.0659461	9.13263	Putative aminopeptidase	E9AGR8	0.345641	1	42.529	12	15	1.0181	0.92985	39.7	44.7	534780000	247450000	287330000	822390000	396960000	425430000
	-0.21407	7.73968	MYND zinc finger (ZnF) domain-like protein	A4HSK2	0.345843	1	53.775	4	4	0.85675	1.1528	12.1	12.1	22899000	10540000	12359000	32014000	14273000	17741000
	-0.0570506	9.26101	Putative ADP ribosylation factor 3	A4I4E4	0.346443	1	20.211	13	12	0.993	1.0759	79.9	67	816920000	336160000	480760000	1007000000	463130000	543830000
	0.165062	7.73968	Uncharacterized protein	A4I500	0.347176	1	86.996	2	4	NaN	0.89189	4.6	9.4	14197000	5401800	8795400	40716000	19101000	21615000
	-0.056883	8.68019	Putative dynein heavy chain	A4I1D9	0.347745	2	536.77	18	26	1.0461	1.1408	5.4	7.8	159220000	76705000	82516000	319620000	143480000	176140000
	-0.0568584	9.72396	40S ribosomal protein S8	A4I116	0.347935	1	24.962	13	16	0.95475	1.0331	53.2	56.8	2368000000	1107500000	1260400000	2928100000	1345800000	1582200000
	-0.125742	8.11509	Putative ribokinase (EC 2.7.1.15)	A4I2M8	0.347944	1	35.398	4	5	1.0242	1.2363	20.7	26.1	53285000	24646000	28639000	77060000	33557000	43503000
	-0.212952	7.64172	Cysteine conjugate beta-lyase,aminotransferase-like protein	A4I904	0.348595	1	46.169	5	1	0.86277	NaN	18.8	4.3	34138000	17761000	16377000	9686400	4909500	4776900
	0.0655595	9.58652	Heat shock protein 70-related protein	A4I253	0.348717	1	70.465	25	32	1.0257	0.93696	52.1	64.7	1151100000	508350000	642700000	2708300000	1294700000	1413500000
	0.164258	7.52942	Uncharacterized protein	A4I0S2	0.349303	1	94.511	2	2	1.1517	0.91787	4.8	5.3	10552000	3746300	6805900	23287000	11672000	11615000
	0.0653277	9.58882	T-complex protein 1 subunit alpha	A4I8F2	0.350569	1	59.235	31	28	1.0246	0.93629	66.3	65.8	1547600000	660500000	887120000	2332300000	1163700000	1168600000
	0.163756	7.22819	Uncharacterized protein	A4ICM1	0.350634	1	49.617	2	0	1.1202	NaN	7.5	0	16912000	6762800	10150000	0	0	0
	-0.211233	7.77072	Putative dynein light chain 2B, cytoplasmic	A4HXX4	0.352853	1	12.479	2	2	0.93445	1.2608	20.5	27.7	15841000	6999000	8841600	43141000	18481000	24660000
	0.162541	7.23573	Putative selenophosphate synthetase (EC 2.7.9.3)	A4IDV5	0.353871	1	42.923	0	2	NaN	0.89345	0	8.5	0	0	0	17208000	8847100	8361400
	0.121484	8.23678	Ubiquitin carboxyl-terminal hydrolase (EC 3.4.19.12)	E9AH53	0.356801	1	34.382	5	8	1.0987	0.9285	18.6	29	55315000	22839000	32476000	117180000	55920000	61256000
	-0.0556883	9.1205	Putative 2-oxoglutarate dehydrogenase E1 component (EC 1.2.4.2)	A4ID50	0.357109	1	114.72	21	21	0.96513	1.0426	33.7	28.8	549730000	255280000	294450000	770050000	355610000	414440000
	0.0644659	9.52186	Actin	A4HSC2	0.357511	3	42.049	16	19	1.0163	0.93015	60.4	65.7	1556500000	665600000	890940000	1769000000	808460000	960550000
	-0.207911	7.88395	Putative lectin	A4HVJ5	0.361176	1	51.609	2	1	0.86579	NaN	6.2	2.5	58460000	29646000	28814000	18091000	9190300	8900800
	0.120185	7.98257	Uncharacterized protein	A4I9Z2	0.362361	1	47.22	4	5	1.1084	0.93866	10.6	14.3	30181000	11254000	18927000	65886000	35877000	30009000
	0.159112	7.43608	Putative ADP-ribosylation factor GTPase activating protein 1	A4I7U0	0.363106	1	42.926	3	1	1.1166	NaN	11.9	5.5	14109000	5923000	8186500	13186000	5649800	7535800
	0.159095	7.86566	Uncharacterized protein	A4I2B2	0.363152	1	297.32	5	5	1.2547	1.022	2.3	2.5	26743000	12626000	14117000	46651000	23030000	23621000
	0.0637304	9.21383	Uncharacterized protein	E9AHA1	0.363503	1	109.34	22	27	1.0229	0.93683	27.8	38.1	421770000	183740000	238030000	1214400000	628020000	586400000
	0.0637076	8.69267	Eukaryotic translation initiation factor 3 subunit G	A4IA46	0.363689	1	28.801	7	7	1.0687	0.97886	37.3	37.3	211510000	81048000	130460000	281290000	124920000	156370000
	-0.121176	8.06792	Myosin XXI	A4I8K5	0.364573	1	119.11	5	6	1.042	1.2549	6.7	9	50403000	24626000	25776000	66525000	26331000	40194000
	-0.0546723	8.65904	Putative translation initiation factor IF-2	A4I9B4	0.365197	1	92.7	14	7	0.97079	1.0473	27.9	13.2	239420000	111900000	127510000	216660000	99186000	117470000
	-0.120914	8.43708	Uncharacterized protein	A4I9K9	0.365542	1	62.119	5	5	0.93111	1.1012	17	18.9	61038000	29794000	31243000	212540000	100670000	111870000
	-0.0544529	9.06964	Succinyl-CoA:3-ketoacid-coenzyme A transferase (EC 2.8.3.5)	E9AHQ2	0.366958	1	52.629	16	18	0.97877	1.0558	40.9	46	463910000	207070000	256840000	710020000	394380000	315650000
	0.118941	8.24354	Uncharacterized protein	A4HUP3	0.367738	2	35.348	3	4	1.0848	0.9199	27.2	30.4	65121000	25202000	39918000	110080000	50763000	59320000
	0.0631249	9.28345	Uncharacterized protein	A4HRP2	0.368482	1	31.925	15	16	1.0269	0.94113	57.7	59.8	764360000	351690000	412660000	1156300000	564030000	592270000
	-0.120081	8.12049	Uncharacterized protein	A4HT71	0.368632	1	51.286	4	5	0.95836	1.1339	15.7	20.8	51601000	25622000	25978000	80375000	34980000	45395000
	-0.0537093	9.03505	Putative ribosomal protein S26	A4I3C8	0.372967	1	12.761	6	4	0.99901	1.0777	48.2	42	494340000	223660000	270680000	589720000	274160000	315570000
	0.155102	7.27724	Ubiquitin-like protein	A4IAM5	0.374098	1	8.6559	2	0	1.1135	NaN	31.2	0	18934000	8393600	10541000	0	0	0
	-0.0534817	9.16464	Uncharacterized protein	A4IE18	0.374819	1	83.91	19	20	0.96503	1.0393	39.8	41.3	549850000	261660000	288190000	911100000	422110000	488990000
	0.154573	7.67582	Uncharacterized protein	A4I7N9	0.375563	1	54.571	2	3	1.1062	0.89287	7.3	9.4	20026000	7987100	12039000	27379000	13611000	13769000
	0.117137	8.54377	Uncharacterized protein	A4HYH0	0.375623	1	25.918	6	9	1.1298	0.96213	37.7	63.2	101690000	38481000	63206000	248070000	118020000	130050000
	0.154454	6.78603	Uncharacterized protein	A4I447	0.375893	1	58.873	2	0	1.113	NaN	5.2	0	6109900	2575200	3534700	0	0	0
	-0.201831	7.88225	Uncharacterized protein	A4HY86	0.376721	1	203.1	3	5	0.61397	0.88895	2.6	4.9	18644000	8785400	9858600	57608000	29498000	28110000
	0.0618093	9.64177	Putative ATP-dependent RNA helicase	A4IBK1	0.379448	1	100.54	36	39	1.0362	0.95116	47.8	51.4	1648000000	709610000	938350000	2735000000	1325900000	1409100000
	-0.116482	8.10529	Uncharacterized protein	E9AHE1	0.382174	1	48.744	4	4	0.93029	1.0934	13.2	11.5	35098000	15998000	19099000	92337000	38398000	53938000
	-0.199601	7.80783	Uncharacterized protein	E9AHS5	0.382525	1	54.583	3	2	0.89283	1.1782	13	11.1	39045000	18446000	20599000	25198000	11269000	13929000
	-0.199376	7.81423	Putative chaperonin HSP60, mitochondrial	A4I800	0.383115	1	64.322	2	2	0.70729	0.96659	8.1	8.1	28975000	13103000	15872000	36223000	17886000	18338000
	0.0612782	8.87688	Uncharacterized protein	A4I4L2	0.383931	1	73.671	7	8	1.116	1.0301	14.9	15	272920000	115140000	157780000	480230000	220710000	259510000
	0.0611838	10.0633	Glyceraldehyde-3-phosphate dehydrogenase (EC 1.2.1.12)	A4I5X6	0.384732	1	39.088	22	27	1.031	0.94729	64	69.3	4668500000	2079200000	2589300000	6899300000	3384900000	3514400000
	0.150797	7.65948	Uncharacterized protein	A4HTV4	0.386122	2	53.209	2	2	1.0518	0.85575	5.8	5.8	20105000	8318000	11787000	25549000	13157000	12392000
	-0.11521	8.25512	Putative 3-hydroxyacyl-ACP dehydratase (EC 4.2.1.-)	A4HT65	0.387034	1	16.985	4	3	0.96287	1.1317	50.3	43.9	57375000	24511000	32864000	122560000	57290000	65272000
	0.0605886	8.70636	Uncharacterized protein	A4HUR9	0.3898	1	147.4	6	6	1.0194	0.93775	25	26.2	190440000	89316000	101120000	318140000	154720000	163420000
	0.149393	7.89523	Putative udp-glc 4'-epimerase (EC 5.1.3.2)	E9AHP8	0.390096	1	43.632	2	2	NaN	0.90163	9.2	11.5	22898000	9385500	13513000	55667000	27871000	27795000
	0.0605131	9.05601	Nonspecific nucleoside hydrolase (EC 3.2.2.1) (Fragment)	Q6QMJ1	0.390446	9	32.254	6	6	1.1179	1.0333	35.7	33.3	467870000	208410000	259460000	669780000	312950000	356830000
	-0.0515449	8.74081	Putative U-box domain protein	A4I4D1	0.390802	1	66.769	7	11	0.95619	1.0271	14.5	31.4	197230000	89731000	107500000	353340000	181020000	172320000
	0.0604308	8.91863	Putative nucleosome assembly protein	A4HY66	0.39115	1	39.791	8	7	1.0253	0.94317	28.9	27.1	294200000	135920000	158280000	534940000	262890000	272050000
	0.113352	8.60946	Proteasome subunit alpha type (EC 3.4.25.1)	A4HZI9	0.392501	1	26.815	10	8	1.0827	0.92526	50.4	43.9	167440000	78453000	88989000	239430000	117040000	122390000
	0.113342	8.30557	Uncharacterized protein	A4IDT5	0.392545	1	30.064	3	5	1.1017	0.94183	16.9	26.3	30033000	14105000	15929000	172070000	83937000	88129000
	-0.0512649	8.84671	Putative mitochondrial RNA binding protein	A4I0C7	0.393147	1	39.814	8	8	0.97979	1.0522	39.4	39.4	262180000	123540000	138640000	440430000	220910000	219520000
	-0.195402	7.72559	Uncharacterized protein	A4HUZ2	0.393603	1	144.44	4	4	0.79237	1.0479	4.4	6	17572000	7758900	9813300	35589000	16661000	18928000
	-0.113371	8.17004	Uncharacterized protein	A4HXD7	0.394124	1	42.583	4	7	1.0039	1.1835	16.2	21.6	41445000	18771000	22674000	106480000	49512000	56963000
	0.14718	7.76587	Putative peroxisome targeting signal 1 receptor	A4IB35	0.396407	1	69.765	2	3	1.0884	0.88778	7.4	9.9	18014000	7134500	10880000	40313000	18964000	21349000
	0.0596946	8.82771	Succinyl-diaminopimelate desuccinylase-like protein	A4I6X9	0.39749	1	50.925	7	7	1.0558	0.97211	22.5	35.5	207860000	89671000	118190000	464660000	223970000	240680000
	0.146388	7.52018	Actin interacting protein-like protein	A4I0D2	0.398681	1	56.947	1	2	NaN	0.90351	3.3	7.1	4206600	1780800	2425900	28920000	11592000	17328000
	0.111946	8.35904	Carboxypeptidase (EC 3.4.16.-)	A4HXS0	0.398885	1	51.981	3	4	1.0656	0.9126	11.3	19.3	137500000	55206000	82295000	91082000	38466000	52616000
	-0.193127	7.89636	Uncharacterized protein	A4I1N0	0.399683	1	91.41	2	4	0.81597	1.0713	4.7	9.3	11144000	5456400	5687500	67625000	28003000	39622000
	0.0594104	9.26488	Putative aminopeptidase (EC 3.4.11.-)	A4HUX3	0.399953	2	57.021	13	15	1.0461	0.96341	35.3	37	763080000	333830000	429260000	1077200000	508650000	568530000
	0.111713	8.42776	Cytosolic NADP-malic enzyme (Fragment)	A2CIE8	0.399953	6	60.555	8	8	1.011	0.86955	26.1	26.6	102830000	43535000	59298000	164940000	78664000	86278000
	-0.111699	8.12848	Uncharacterized protein (Fragment)	E9AHH2	0.400637	1	72.4	1	4	NaN	1.0805	2.1	36.6	14595000	6107300	8487200	119830000	53010000	66823000
	0.145556	7.83609	Putative tubulin-specific chaperone	A4HXS1	0.401076	1	26.264	2	3	1.3375	1.1431	13.8	17.2	28086000	10142000	17945000	40477000	20338000	20139000
	0.0590218	8.6786	Uncharacterized protein	A4I3S6	0.403336	1	81.212	8	10	0.96726	0.89585	18.2	21.8	189460000	83936000	105530000	287630000	138130000	149500000
	-0.0496824	8.65474	Putative nuclear transport factor 2	A4HUJ7	0.406556	1	13.886	4	4	0.99236	1.0639	50	50	185580000	84967000	100610000	266010000	121620000	144390000
	-0.11015	7.98378	Uncharacterized protein	A4I0Z7	0.40673	1	88.368	4	6	0.87288	1.0203	8.6	11.5	33784000	13861000	19923000	62550000	27831000	34719000
	0.143566	7.83673	Uncharacterized protein	E9AHR4	0.406845	1	114.4	4	2	0.83301	0.72661	6.1	3.8	50254000	26656000	23597000	18410000	8779100	9630700
	0.110086	8.18777	Uncharacterized protein	A4I3S1	0.40743	1	72.287	3	3	1.1185	0.96146	7.7	7.7	80089000	32458000	47631000	73998000	33367000	40630000
	-0.0495553	10.0241	Fructose-bisphosphate aldolase (EC 4.1.2.13)	A4ICK8	0.407645	1	40.719	24	28	0.98045	1.0504	76.3	80.1	4490000000	2091000000	2399100000	6079500000	2745400000	3334100000
	0.0583696	8.80258	Putative poly(A)-binding protein 3	A4I150	0.409053	1	60.798	14	14	1.0515	0.96986	26.1	30.3	253820000	109160000	144660000	380890000	192880000	188010000
	0.142353	7.39573	Putative cytochrome b-domain protein	A4HRK7	0.410383	1	24.1	0	2	NaN	0.90604	0	17	0	0	0	24873000	10974000	13899000
	-0.18916	7.25733	Putative ribose-phosphate pyrophosphokinase (EC 2.7.6.1)	A4HTJ9	0.410421	1	93.766	2	2	NaN	1.1401	3.2	2	8837600	4356000	4481700	9248000	4297700	4950300
	0.141956	7.69195	Methylthioribose-1-phosphate isomerase (M1Pi) (MTR-1-P isomerase) (EC 5.3.1.23) (S-methyl-5-thioribose-1-phosphate isomerase) (Translation initiation factor eIF-2B subunit alpha/beta/delta-like protein)	A4ICE5	0.411547	1	40.372	4	2	1.1034	NaN	18.1	8.3	45652000	18390000	27261000	3545900	1732500	1813400
	-0.0488429	8.69771	Uncharacterized protein	E9AGL9	0.413779	1	137.87	10	14	0.92865	0.99525	11.3	16.2	132620000	60909000	71709000	365930000	165110000	200820000
	-0.048784	9.21671	Putative methionyl-tRNA synthetase (EC 6.1.1.10)	A4HZ82	0.414289	1	84.197	22	24	0.97261	1.0407	43	46.7	622650000	281110000	341540000	1024400000	503710000	520690000
	0.140931	7.87123	Kinesin-like protein	A4I7L4	0.414557	1	127.18	2	2	1.3476	1.166	2	3.8	9053600	3428100	5625400	65288000	27190000	38099000
	-0.0485848	9.09971	Putative 60S ribosomal protein L34	A4HY10	0.416016	1	19.25	5	8	0.97738	1.0456	28.6	36.3	519790000	240650000	279140000	738290000	338650000	399630000
	0.0575323	8.76573	Putative fumarate hydratase (EC 4.2.1.2)	E9AH43	0.416462	1	60.809	13	12	1.0366	0.95715	37	34.8	233590000	107810000	125780000	349490000	176420000	173070000
	0.108016	7.99072	Uncharacterized protein	A4ICV1	0.417064	1	29.65	2	3	1.1156	0.96164	8.9	14.7	30193000	10413000	19781000	67693000	29790000	37903000
	0.0574503	9.10082	Eukaryotic translation initiation factor 3 subunit L (eIF3l)	A4ICW2	0.417191	1	62.75	17	20	1.0318	0.95288	38.4	41.9	508990000	221450000	287540000	752320000	358680000	393640000
	0.139919	7.71074	Uncharacterized protein	A4I6M2	0.417542	1	83.755	1	3	NaN	0.90757	1.8	6	8927300	2862700	6064700	42446000	18676000	23769000
	0.107904	8.46792	Ubiquitin-like protein	A4HVK1	0.417588	1	89.095	7	6	1.0849	0.93421	16.4	15.3	103590000	44309000	59284000	190120000	89810000	100310000
	0.107824	8.5878	Uncharacterized protein	A4I0K0	0.417964	1	27.383	7	7	1.0524	0.90678	33.6	33.6	202940000	91267000	111670000	184140000	92383000	91757000
	0.0573215	9.16527	Orotidine-5-phosphate decarboxylase/orotate phosphoribosyltransferase (EC 2.4.2.10) (EC 4.1.1.23)	A4HWV2	0.41834	1	49.709	21	21	1.0566	0.97612	50.8	53.4	687300000	289230000	398070000	775780000	348310000	427470000
	-0.186247	7.50402	Uncharacterized protein	A4I6M5	0.418416	1	80.47	3	3	NaN	1.1378	7.2	6.9	6368500	3610800	2757700	25548000	11218000	14330000
	0.107684	8.11032	Uncharacterized protein	A4I2X9	0.418621	1	17.434	2	4	1.2324	1.0839	17.6	25	29304000	12214000	17090000	99615000	45613000	54002000
	-0.185924	7.82159	Putative 2-oxoisovalerate dehydrogenase beta subunit,mitochondrial (EC 1.2.4.4)	A4IAQ6	0.419307	1	39.875	2	3	0.9184	1.1908	5.7	13.1	12698000	5867400	6830600	53613000	28390000	25223000
	-0.106918	8.48067	Uncharacterized protein	E9AHF6	0.419618	1	84.948	10	10	0.8725	1.0156	20.5	18	127980000	65795000	62184000	174480000	83116000	91365000
	-0.0481118	8.69817	Uncharacterized protein	A4HY41	0.420132	1	27.981	5	6	0.97563	1.043	33.1	26.5	188080000	86070000	102010000	311000000	148620000	162380000
	-0.0479641	8.81852	Kinetoplastid membrane protein-11	G1AQL5	0.421422	6	11.172	5	9	0.88759	0.9551	47.8	62	242850000	112780000	130070000	415600000	191170000	224430000
	0.0569394	9.33874	Uncharacterized protein	A4HTP3	0.421756	1	42.046	22	23	1.0036	0.92858	56.2	55.9	889500000	397380000	492120000	1291900000	621020000	670870000
	-0.184852	7.50209	Uncharacterized protein	A4I6U4	0.422277	1	31.542	1	2	NaN	1.1367	5.7	11	7221300	3529800	3691500	24554000	10843000	13711000
	-0.184852	7.36524	Putative calcium channel protein	A4I9L8	0.422277	1	291.35	0	2	NaN	1.1367	0	1.2	0	0	0	23187000	13582000	9605100
	-0.184474	7.36676	Pyrroline-5-carboxylate synthetase-like protein	A4I8D9	0.423326	1	50.654	2	1	0.87997	NaN	4.4	3.5	12908000	5488200	7420200	10360000	6356100	4004400
	-0.105934	8.2642	Putative short chain dehydrogenase	A4IB17	0.42359	1	28.118	3	5	0.87124	1.013	13.4	22	57788000	28406000	29382000	125950000	60501000	65454000
	0.137771	7.78706	Uncharacterized protein	E9AGV9	0.423919	1	41.462	2	2	1.0447	0.86527	10.5	7.6	26000000	10353000	15647000	35244000	20003000	15241000
	-0.10505	8.57824	Uncharacterized protein	A4I3U6	0.427173	1	36.044	5	8	0.86452	1.005	26.2	36.3	84494000	37981000	46514000	294160000	136400000	157760000
	-0.104756	8.13968	Putative glutathione-S-transferase/glutaredoxin	A4HW95	0.42837	1	35.49	5	5	0.97064	1.1245	17.4	16.7	52473000	26215000	26258000	85464000	38623000	46841000
	-0.104676	8.50444	Prefoldin-like protein	A4I267	0.428697	1	22.19	4	7	0.90437	1.0464	31.4	46.4	93287000	36784000	56502000	226190000	107510000	118670000
	0.0560916	9.61342	Putative heat shock protein DNAJ	A4I341	0.429394	1	43.647	24	25	1.0316	0.95448	68.9	67.9	1548900000	691190000	857750000	2557100000	1324900000	1232200000
	-0.104398	7.99679	Putative mitochondrial DEAD box protein	A4I3T6	0.429831	1	60.262	3	2	0.89894	1.0401	12.5	7.2	78168000	40703000	37464000	21096000	12303000	8793100
	-0.0469482	9.30049	Putative glycyl tRNA synthetase (EC 6.1.1.14)	A4ID12	0.430358	1	70.236	27	23	0.97387	1.0394	57.5	46.8	818710000	380910000	437800000	1178800000	521280000	657560000
	-0.104129	8.127	Putative fatty acyl CoA syntetase 1 (EC 6.2.1.3)	A4HRH0	0.430929	1	77.567	6	6	0.92894	1.0732	11.4	12.9	51603000	23119000	28484000	82365000	39848000	42518000
	0.0558275	8.7329	Kinesin-like protein	A4HY48	0.43179	1	93.712	9	12	1.0539	0.9756	13.8	21	127630000	58879000	68750000	413000000	207850000	205140000
	-0.181166	7.42956	Uncharacterized protein	A4ICN0	0.432575	1	32.433	0	2	NaN	1.1338	0	9.4	0	0	0	26888000	12189000	14699000
	-0.181166	7.24825	Flagellar protofilament ribbon protein-like protein	A4HUN1	0.432575	1	47.02	1	2	NaN	1.1338	2.5	4.5	4755400	2386700	2368700	12956000	5379400	7577000
	0.134747	7.39135	Uncharacterized protein	A4IDN1	0.432997	1	114.12	2	1	1.0979	NaN	4.6	1.9	16516000	4091300	12425000	8107400	2340700	5766700
	0.0556727	8.66997	Uncharacterized protein	A4I4E3	0.433198	1	53.199	6	8	1.076	0.99732	14.9	24.4	130290000	57035000	73250000	337410000	174510000	162900000
	0.0555473	8.63017	Mitochondrial RNA binding protein 1	A4I2R2	0.43434	1	26.646	7	9	1.0277	0.95165	39.3	45.3	129460000	56983000	72478000	297290000	147450000	149840000
	0.10432	8.37396	Uncharacterized protein	A4IAN1	0.434596	1	55.479	7	6	1.0825	0.93679	21.8	18.8	90800000	44021000	46779000	145770000	75627000	70142000
	-0.103147	8.14126	Uncharacterized protein	A4I4X1	0.434956	1	59.381	2	3	0.85143	0.98954	12.3	16.8	49645000	23407000	26238000	88793000	41693000	47100000
	0.0554745	9.00589	Putative ubiquitin-conjugating enzyme e2 (EC 6.3.2.19)	A4IB24	0.435004	1	16.651	6	5	1.0179	0.94295	78.4	78.4	460040000	214800000	245240000	553620000	265100000	288510000
	0.134078	7.6902	Uncharacterized protein	A4I214	0.435018	1	100.37	2	3	1.0326	0.86045	5.1	5.2	17674000	7544400	10130000	31327000	14982000	16345000
	0.0554697	9.51461	Uncharacterized protein	A4I2C4	0.435048	1	89.019	31	30	0.99653	0.92433	46.9	46.1	1287100000	598190000	688930000	1983400000	980830000	1002600000
	-0.180122	7.68715	Uncharacterized protein	A4I7J1	0.435519	1	140.63	2	3	0.9949	1.2981	1.8	2.7	15379000	6805700	8573200	33278000	14269000	19009000
	-0.102992	7.958	Uncharacterized protein	E9AHI1	0.435591	1	14.095	2	2	0.82339	0.96264	19.5	19.5	37538000	18930000	18609000	53245000	25785000	27460000
	-0.179277	7.90678	Uncharacterized protein	A4I6A2	0.437911	1	55.835	2	3	0.86935	1.1149	9.1	15.4	52977000	24687000	28290000	27706000	12564000	15142000
	-0.0460688	9.67014	40S ribosomal protein SA	A4IDS4	0.438183	1	27.527	13	13	0.96787	1.0317	55.7	67.9	1993600000	893880000	1099700000	2685300000	1277300000	1408000000
	0.103224	8.0936	Uncharacterized protein	A4IB83	0.439875	1	81.841	5	7	1.0957	0.94999	8.7	13.4	36681000	15757000	20924000	87369000	44166000	43203000
	-0.101916	8.37282	Putative translation factor sui1	A4I0V9	0.440031	1	12.372	3	3	0.9573	1.1034	29	29	93478000	42250000	51228000	142470000	60885000	81586000
	0.0546985	9.08636	Trypanothione reductase (EC 1.8.1.12)	A4HSF7	0.442118	1	53.026	17	16	1.1031	1.0265	53.4	42.2	517330000	221280000	296060000	702670000	320610000	382060000
	0.131589	7.62942	Putative ATP-dependent RNA helicase	A4I9Y2	0.44259	1	89.624	2	1	1.0955	NaN	4.5	1.9	17427000	6524900	10902000	25174000	11813000	13360000
	0.131471	7.20629	Uncharacterized protein	A4IC24	0.442952	1	42.746	0	2	NaN	0.9129	0	10.2	0	0	0	16080000	9144600	6935200
	-0.17703	7.80664	Uncharacterized protein	A4HZU2	0.444304	1	54.606	4	2	0.8953	1.1445	15.4	4.8	41063000	21127000	19936000	23005000	10014000	12991000
	-0.100625	8.38646	Putative phosphoribosylpyrophosphate synthetase (EC 2.7.6.1)	A4IDV3	0.445389	1	39.263	8	7	0.91333	1.0505	24	20.7	106980000	46594000	60386000	136500000	62069000	74427000
	0.0543438	8.7754	Uncharacterized protein	A4HVY8	0.445392	1	36.335	10	10	1.0853	1.0086	31.4	32.9	251230000	115100000	136120000	344980000	150920000	194050000
	-0.176578	7.38757	WD-40 repeat protein	A4I569	0.445596	1	52.621	1	2	NaN	1.1302	2.3	5	4917000	2352600	2564300	19493000	6001300	13492000
	0.101919	7.98805	Putative U2 splicing auxiliary factor	A4HRT0	0.44621	1	25.207	2	1	1.0732	NaN	21	13.3	53007000	20659000	32348000	44278000	19653000	24625000
	0.129822	7.31679	Putative ubiquitin ligase (EC 6.3.2.19)	A4HTZ5	0.448012	1	241.4	2	2	1.139	0.953	1.3	1.3	7910900	3311700	4599200	12828000	5697300	7130900
	0.101486	8.51	Uncharacterized protein	A4HZM9	0.448325	1	347.79	4	5	1.0085	0.87931	8.8	7.8	113880000	52185000	61695000	209710000	107960000	101750000
	0.101469	8.05982	Squalene monooxygenase-like protein (EC 1.14.99.7)	A4HVU0	0.448404	1	63.483	6	3	0.99583	0.86964	15.3	10.2	75138000	34410000	40728000	39630000	18142000	21487000
	0.0540018	10.0644	Enolase (EC 4.2.1.11)	A4HW62	0.448562	1	46.036	24	25	1.0443	0.96901	69.7	69.7	4465500000	2064400000	2401100000	7132800000	3427900000	3705000000
	-0.0448433	10.7177	Putative heat-shock protein hsp70	A4I412	0.449221	15	71.268	51	51	0.97447	1.037	73.9	75.5	20520000000	9400900000	11119000000	31689000000	14944000000	16745000000
	0.12915	7.48876	Uncharacterized protein	A4HTR9	0.450085	1	12.393	2	2	NaN	0.91437	27.1	36.4	6637500	2525200	4112300	24177000	12173000	12004000
	-0.174735	7.59864	Autophagy-related protein	A4HYA3	0.450888	3	12.864	2	1	0.88593	NaN	19.2	9.6	18473000	8797200	9675400	21213000	8753000	12460000
	-0.0992889	8.58055	Uncharacterized protein	A4HY01	0.450975	2	33.258	5	6	0.90554	1.0401	21.8	28.2	158420000	78513000	79906000	222250000	96072000	126180000
	0.0536743	8.67189	Uncharacterized protein	A4I6A1	0.451609	1	25.599	5	7	1.1021	1.027	29.9	33.3	109190000	46217000	62969000	360580000	172230000	188350000
	0.0534765	9.01271	Uncharacterized protein	A4I0B5	0.453455	1	62.586	13	15	1.0519	0.97692	22.7	26.3	358910000	165640000	193270000	670790000	319300000	351490000
	0.0534549	8.86136	Protein tyrosine phosphatase-like protein (EC 3.1.3.48)	A4HWS2	0.453657	1	19.461	7	8	1.0557	0.98059	57.7	68	263090000	111240000	151860000	463620000	216400000	247220000
	0.100389	8.05578	Uncharacterized protein	A4HXE6	0.453704	1	60.407	3	5	1.2716	1.1461	8.4	15.8	32886000	13095000	19791000	80820000	36306000	44514000
	0.127759	7.68612	Putative DNAJ domain protein	A4ICT7	0.45439	1	56.045	3	3	1.0957	0.91786	7.3	8.2	19887000	8920000	10967000	28655000	13341000	15314000
	0.053338	8.94541	ATP-dependent Clp protease subunit, heat shock protein 78 (HSP78)	A4HRR6	0.45475	1	90.824	14	19	1.0693	0.99401	27.3	31.9	260210000	115000000	145210000	621670000	292500000	329170000
	0.127289	7.92981	Uncharacterized protein	A4IAT6	0.45585	1	76.357	1	3	NaN	0.91555	1.4	6.1	5253100	2364600	2888500	79824000	40335000	39489000
	-0.0441001	8.69013	Putative replication factor A, 51kDa subunit	A4I3Q8	0.455992	2	52.384	14	15	0.97519	1.0367	36	39.4	212470000	102770000	109700000	277450000	130600000	146840000
	0.0531664	9.92327	Adenosylhomocysteinase (EC 3.3.1.1)	A4ID05	0.456358	1	47.767	30	36	1.0394	0.96555	74.4	81.2	3757500000	1604200000	2153300000	4623000000	2177100000	2445900000
	0.0996845	8.14142	Putative ras-related protein rab-5	A4HXY7	0.457175	1	25.307	3	5	1.1272	0.98437	21.2	30.9	27592000	13440000	14152000	110900000	51445000	59455000
	-0.172359	7.63901	Putative DNA polymerase kappa (EC 2.7.7.7)	A4I3M1	0.457764	1	67.019	1	2	NaN	1.1269	3.2	6.2	5846100	2073100	3772900	37706000	13105000	24600000
	-0.172351	7.81496	Putative 2-oxoisovalerate dehydrogenase alpha subunit (EC 1.2.4.4)	A4HZE0	0.457788	1	53.378	3	2	0.76164	0.98702	8.6	8.1	32807000	16054000	16753000	32500000	15399000	17100000
	-0.097238	8.05195	Uncharacterized protein	A4HX33	0.459626	1	11.643	2	2	0.87432	1.0047	24.1	24.1	47090000	20311000	26779000	65616000	30579000	35037000
	0.0991794	8.23015	Putative kinetoplast-associated protein	A4IDZ7	0.459675	1	14.131	2	3	1.0533	0.91825	14.5	21.8	60344000	26971000	33373000	109540000	53209000	56334000
	-0.171591	7.76413	Uncharacterized protein	A4HV42	0.46	1	50.067	1	3	NaN	1.1263	3.7	13.5	16199000	5661200	10538000	41895000	16737000	25158000
	0.0527599	8.87093	Putative valyl-tRNA synthetase (EC 6.1.1.9)	A4I5Z4	0.460179	1	109.82	13	19	0.98979	0.92191	19	25.4	237830000	99926000	137900000	505070000	248600000	256460000
	-0.0435084	9.33839	Putative vacuolar ATP synthase subunit b (EC 3.6.3.14)	A4I3X4	0.461423	1	55.586	21	19	0.96697	1.0271	60.4	57.8	984680000	452640000	532040000	1195000000	580410000	614600000
	0.0524547	9.31583	Putative chaperonin containing t-complex protein	A4I7R7	0.463059	1	59.282	20	21	1.0815	1.0075	49.3	50.9	773430000	363390000	410030000	1295900000	633480000	662470000
	0.0984335	8.30746	DNA-directed RNA polymerase (EC 2.7.7.6)	A4I6A8	0.46338	1	133.27	3	8	1.0856	0.94731	4.8	11.3	64091000	29986000	34104000	138890000	60620000	78273000
	-0.0432663	8.95327	Putative 60S acidic ribosomal protein P2	A4I600	0.463655	3	10.476	7	8	0.9722	1.0323	80	81.9	379920000	174310000	205610000	518070000	247120000	270940000
	-0.170313	7.58481	Uncharacterized protein	A4IAA2	0.463733	1	23.53	3	2	0.88865	NaN	16.1	10.4	26686000	12397000	14289000	11756000	6055500	5700300
	-0.0961216	8.16509	Putative chaperone protein DNAj	A4HS91	0.464373	1	52.078	5	5	0.87547	1.0044	15.4	16.4	63415000	32182000	31233000	82832000	40840000	41993000
	0.124134	7.83961	Uncharacterized protein	A4I7T2	0.465719	1	33.48	2	2	1.194	1.0145	10.2	9.8	35636000	13227000	22409000	33485000	17557000	15928000
	-0.169635	7.91019	DNA-directed RNA polymerase I-like protein (EC 2.7.7.6)	A4I451	0.465719	1	37.566	3	3	0.88798	1.1234	16.3	13.9	34464000	17359000	17105000	46855000	22789000	24066000
	-0.169284	7.93686	Uncharacterized protein	A4I3Q1	0.466751	1	65.231	0	3	NaN	1.1245	0	8.8	0	0	0	86468000	30529000	55939000
	-0.095311	7.9828	Putative flagellar radial spoke protein	A4HVG6	0.467837	1	66.581	2	4	1.0025	1.1499	8.5	12.5	34695000	15356000	19338000	61422000	27261000	34161000
	-0.0425016	8.72967	Fibrillarin	A4ID95	0.470746	1	25.801	7	6	0.9602	1.0186	42.3	42.3	223880000	105260000	118620000	312750000	141880000	170870000
	0.0963207	8.08664	Uncharacterized protein	A4IAF1	0.473964	1	31.218	4	5	1.0855	0.95004	22.8	26	47445000	19220000	28225000	74635000	38964000	35671000
	-0.0421531	11.1341	Alpha tubulin	E9AGJ8	0.473998	4	49.759	31	35	0.96756	1.0258	70.1	71.4	56609000000	25799000000	30811000000	79582000000	36805000000	42777000000
	-0.166547	7.76471	Uncharacterized protein	A4HUK7	0.474828	1	11.84	2	2	0.8707	1.0974	20.6	23.4	25539000	14093000	11446000	32632000	15520000	17112000
	-0.166073	7.6699	Uncharacterized protein	A4I2D1	0.476237	1	83.658	1	2	NaN	1.122	2.1	4	8990000	4250900	4739100	37773000	16403000	21369000
	0.120431	7.87125	Histone H4	A4IB25	0.477455	1	11.408	2	3	1.1205	0.94911	45	47	26785000	10436000	16349000	47559000	21826000	25733000
	0.0509073	9.10883	Putative aspartyl-tRNA synthetase (EC 6.1.1.12)	A4I574	0.477817	2	62.546	20	21	1.0139	0.94524	44.4	43.3	518100000	239860000	278240000	766680000	380780000	385900000
	-0.092773	8.57458	Uncharacterized protein	A4IAZ2	0.478776	1	45.274	7	10	0.97348	1.1087	28.3	36.6	135270000	60482000	74783000	240200000	111220000	128980000
	0.119968	7.82216	Uncharacterized protein	A4HS50	0.478931	1	169.97	2	5	1.1781	1.0047	1.7	4.5	10596000	4475500	6120500	55803000	24193000	31610000
	0.0952188	8.12496	Uncharacterized protein	A4I3C3	0.479537	1	41.87	3	3	0.98572	0.86901	10.5	9.2	21191000	9645900	11545000	112150000	83937000	28216000
	0.119551	7.84153	Uncharacterized protein	A4I260	0.480266	1	38.776	2	4	1.1642	0.99148	12	15.8	20860000	8019800	12840000	48567000	22036000	26530000
	0.119291	7.75359	RNA-binding protein-like protein	A4HUL4	0.481098	1	41.372	1	2	NaN	0.92064	4.2	8.1	22650000	12079000	10572000	34051000	14595000	19456000
	0.0505631	9.17446	Putative succinate dehydrogenase flavoprotein	E9AH70	0.481134	1	66.74	17	15	1.0247	0.95544	42.8	39.7	533840000	242860000	290980000	960520000	507110000	453410000
	0.0505499	9.17482	Tryparedoxin	Q6RYT3	0.481262	1	16.697	8	10	1.0269	0.95747	57.9	63.4	518060000	232640000	285420000	977570000	439220000	538350000
	0.0504403	8.71589	Uncharacterized protein	A4HUM3	0.482321	1	56.325	8	9	1.0419	0.97157	28.5	31.9	181610000	78913000	102700000	338260000	159440000	178820000
	-0.0915619	8.00224	Uncharacterized protein	A4HVW6	0.484045	1	15.27	3	2	0.92599	1.0515	21.8	16.2	34125000	16713000	17412000	66393000	29755000	36637000
	-0.0912652	8.57447	Putative fructose-1,6-bisphosphatase, cytosolic (EC 3.1.3.11)	A4HSB4	0.48534	1	38.856	9	9	0.88563	1.0083	33	32.2	167540000	74217000	93326000	207840000	102450000	105390000
	-0.040772	8.79674	Uncharacterized protein	A4I3H0	0.487004	1	45.584	7	6	0.90219	0.95962	19	17	300740000	150480000	150260000	325500000	152070000	173430000
	-0.0908226	8.33587	Putative inosine-adenosine-guanosine-nucleoside hydrolase (EC 3.2.2.1)	A4I4Y9	0.487276	1	36.572	6	4	0.99808	1.1365	29.4	12	136840000	61836000	75001000	79868000	34944000	44924000
	0.117224	7.19489	Uncharacterized protein	A4I8W8	0.487745	1	18.6	1	3	NaN	0.92196	7.3	31.1	3456700	1443300	2013400	12207000	6331100	5875700
	0.093479	8.41961	Uncharacterized protein	A4I5W3	0.488408	1	11.78	3	3	1.0923	0.96008	38.5	38.5	143070000	61643000	81427000	119720000	55248000	64467000
	-0.0905559	8.48933	Putative 26S protease regulatory subunit (EC 3.6.4.8)	E9AG43	0.488445	2	44.454	7	9	0.92239	1.0461	24	33.6	116150000	53569000	62578000	192400000	90360000	102040000
	-0.0902698	8.21567	Uncharacterized protein	A4I239	0.4897	1	14.614	2	2	0.94394	1.0698	22.2	27	58111000	27166000	30945000	106200000	48356000	57844000
	0.116514	7.92319	Uncharacterized protein	A4HZH2	0.490038	1	47.85	2	2	1.1831	1.0151	7.9	7.9	38719000	16175000	22543000	45070000	18861000	26210000
	0.049539	9.22422	Putative oxidoreductase (EC 1.6.5.5)	A4IE56	0.491078	2	36.239	15	17	1.0781	1.0083	62.6	66.8	617510000	285290000	332220000	1058300000	488110000	570200000
	-0.161093	7.85012	Uncharacterized protein	A4IBW7	0.491155	1	19.335	3	3	0.89941	1.1245	17.8	22.5	22593000	11067000	11526000	48221000	19976000	28245000
	0.049509	8.6175	Putative nitrilase (EC 3.5.5.1)	A4I2F5	0.491372	1	31.124	7	6	1.0348	0.96616	37.3	26.5	196880000	95443000	101440000	217600000	100280000	117320000
	0.092718	8.45862	Putative ATP synthase (EC 3.6.3.14)	A4HZD2	0.492315	1	54.075	9	10	1.0769	0.9471	31.3	29.2	111680000	48271000	63413000	175810000	86910000	88898000
	-0.160404	7.20784	Uncharacterized protein	A4I1E9	0.493239	1	95.277	1	2	NaN	1.1176	1.4	3.7	3927600	2203100	1724500	12210000	5437900	6772400
	-0.160298	7.92395	Putative (H+)-ATPase G subunit (EC 3.6.3.14)	A4I074	0.493559	1	12.429	2	1	0.89484	NaN	25	14.8	45773000	21878000	23895000	38164000	17465000	20699000
	0.114638	7.59448	Putative serine-threonine dehydratase (EC 4.3.1.19)	A4HSW5	0.496129	1	37.029	2	2	0.92694	0.80745	6.5	5.6	16721000	6391800	10329000	22587000	12372000	10215000
	-0.0887455	8.09834	Peptidyl-prolyl cis-trans isomerase	A4HYB4	0.496418	1	22.797	2	5	0.94854	1.0728	13.4	28.9	33775000	16024000	17750000	91636000	46522000	45113000
	0.0489643	8.83024	Putative RNA-binding protein	A4HSB6	0.496706	1	34.533	4	4	1.0593	0.99035	21.5	21.2	283220000	130040000	153180000	393240000	184130000	209110000
	-0.0397034	8.62584	Putative prolyl-tRNA synthetase (EC 6.1.1.5) (EC 6.1.1.7)	A4HXZ5	0.497198	1	90.093	6	4	1.0127	1.0718	47.4	44.3	207330000	96756000	110570000	215180000	96005000	119170000
	-0.158999	7.50421	Uncharacterized protein	A4I6F8	0.497503	1	101.32	2	2	0.81957	1.0291	2.7	2.7	12050000	6811200	5238300	19881000	9606600	10274000
	0.0488462	9.90456	Putative heat shock protein	E9AGQ5	0.497867	1	91.788	47	49	1.0602	0.9914	58.9	66.7	3127800000	1391700000	1736100000	4899400000	2411500000	2487900000
	-0.15882	7.79657	RNA binding protein	A4HY39	0.498049	1	42.522	2	2	0.97144	1.2194	6.9	6.4	17342000	6580400	10762000	45257000	39519000	5737400
	0.0915774	8.35169	Uncharacterized protein	A4I504	0.498204	1	26.759	7	5	1.1501	1.0194	26.2	22.2	98837000	45012000	53824000	125910000	59575000	66336000
	0.0914848	8.58894	Uncharacterized protein	A4IDM5	0.498684	1	17.425	6	5	1.0872	0.9581	48.1	41.2	156310000	68875000	87437000	231790000	113200000	118590000
	0.0486255	9.01723	Putative aminopeptidase (EC 3.4.-.-)	A4I4T3	0.500041	1	96.296	20	20	1.0414	0.97356	30.9	29.7	365640000	154100000	211540000	674840000	303450000	371390000
	-0.0878998	8.22708	Uncharacterized protein	A4IB15	0.500166	1	24.47	3	5	1.0552	1.2098	20.1	35.6	33807000	15496000	18312000	134880000	63570000	71306000
	0.0911881	8.58221	Putative leucine carboxyl methyltransferase	A4ICX9	0.500222	1	33.528	8	9	1.0853	0.95676	33.1	38.5	127010000	54574000	72432000	255120000	129770000	125350000
	-0.0878869	8.55	Coatomer subunit alpha	A4IAK2	0.500223	1	132.63	5	6	0.98098	1.1101	7.9	8.3	141560000	61314000	80243000	213250000	96666000	116580000
	0.0485565	9.58669	T-complex protein 1 subunit gamma	A4I0H8	0.500721	1	60.191	21	27	1.0238	0.95725	49.7	57.4	1356200000	626700000	729530000	2504700000	1239900000	1264800000
	-0.087707	8.53404	Uncharacterized protein	A4I849	0.501022	1	20.344	4	4	0.95944	1.0839	28.3	27.3	163410000	76913000	86501000	178600000	79753000	98842000
	0.0909541	8.23777	Putative heat shock protein DNAJ	E9AGY8	0.501438	1	36.475	3	7	1.1156	0.98566	13.3	29	44829000	18983000	25846000	128060000	62747000	65315000
	-0.0875572	8.34863	Adenylosuccinate lyase (ASL) (EC 4.3.2.2) (Adenylosuccinase)	A4HS40	0.501688	1	53.552	7	9	0.92712	1.047	30.1	33.6	85977000	43364000	42613000	137190000	67362000	69827000
	-0.157561	7.05812	Putative dynein heavy chain	A4I3D5	0.501886	1	477.05	0	2	NaN	1.1154	0	0.6	0	0	0	11432000	4344700	7087000
	0.0484178	8.79853	Putative N-acyl-L-amino acid amidohydrolase (EC 3.5.1.14)	A4I5G9	0.50209	1	47.791	7	4	1.0075	0.94272	34.7	24.7	332960000	150930000	182020000	295860000	131590000	164270000
	0.0906745	8.15324	D-lactate dehydrogenase-like protein	A4I481	0.502892	1	53.353	4	4	1.1199	0.99026	10.2	13.4	62039000	25510000	36529000	80272000	37283000	42989000
	0.0482195	8.72004	Proteasome subunit alpha type (EC 3.4.25.1)	Q9GNZ8	0.504051	1	25.073	9	12	0.99582	0.9327	55	65.4	191190000	88309000	102880000	333660000	158260000	175400000
	-0.156718	7.4839	Uncharacterized protein	A4IBP5	0.504465	1	24.457	2	2	0.78897	0.99487	12.2	12.7	8588200	3971400	4616800	21884000	9446500	12437000
	0.0903349	8.42241	Putative DNAJ domain protein	A4I0P2	0.504661	1	88.855	6	4	1.1138	0.9848	12.8	9.1	112430000	56987000	55444000	152060000	76312000	75748000
	-0.0863039	8.13955	Putative aldehyde reductase	A4I792	0.507279	1	31.654	5	4	0.97029	1.0946	25.5	21.7	52184000	22157000	30027000	85710000	33169000	52541000
	0.0896946	8.02901	Conserved CBS domain protein	A4IAX4	0.508005	1	52.299	2	2	1.0662	0.94154	9.8	9.8	48702000	20749000	27954000	58205000	25728000	32478000
	-0.038581	9.9007	Putative 40S ribosomal protein S4	A4HVQ1	0.508027	3	53.477	23	25	0.96808	1.0213	41.7	44.2	2993800000	1374700000	1619100000	4962300000	2343500000	2618700000
	0.0896346	8.29739	Pitrilysin-like metalloprotease	A4HT59	0.508319	1	115.51	3	7	0.88425	0.80389	4.9	10.8	54580000	25707000	28873000	143750000	68303000	75445000
	-0.0384155	9.2236	Putative dihydrolipoamide acetyltransferase (EC 2.3.1.12)	A4ICH2	0.509633	1	48.621	12	13	0.95163	1.0042	33.7	40.8	629610000	279890000	349720000	1043800000	516100000	527680000
	-0.0857591	8.41176	Putative pumilio protein 6	A4I8Y0	0.509719	1	91.59	7	7	0.98675	1.1138	10.6	14.6	66403000	31938000	34465000	191680000	86582000	105100000
	-0.0856591	8.30564	Putative mitochondrial carrier protein	A4HRR2	0.510168	1	34.464	5	8	1.0003	1.1307	19.8	27.2	64724000	28539000	36185000	137410000	58070000	79341000
	-0.154713	7.46735	Putative dipeptidyl-peptidase 8-like serine peptidase	A4IDL6	0.51063	1	94.262	2	2	NaN	1.1132	4.8	4	8004800	2560500	5444300	21328000	9711500	11616000
	0.110096	7.40388	Uncharacterized protein	A4I4S1	0.51104	1	192.45	3	1	1.0793	NaN	2	0.9	17666000	7286500	10380000	7678000	3817700	3860300
	-0.154185	7.93071	Putative branched-chain amino acid aminotransferase (EC 2.6.1.42)	A4I2W8	0.512259	1	44.203	2	4	0.81708	1.0202	8.2	17	24231000	12696000	11534000	61022000	31677000	29345000
	-0.0850546	8.1667	Putative mitogen-activated protein kinase	A4HUC8	0.512884	1	46.45	6	3	0.98936	1.1159	22.4	13.8	98729000	47758000	50971000	48063000	22001000	26063000
	-0.15343	7.48624	Nucleoside phosphorylase-like protein (EC 2.4.2.-)	A4HUL2	0.514592	1	36.877	3	1	0.89911	NaN	13.2	5.9	22361000	10217000	12144000	8275500	4056400	4219100
	-0.153286	7.56912	Carbonic anhydrase-like protein	A4I3A0	0.515038	1	67.609	1	3	NaN	1.1121	3.5	8.4	5811200	2426900	3384300	31267000	15503000	15764000
	-0.0378185	8.79762	Putative acetyl-CoA carboxylase (EC 6.4.1.2)	A4I7A2	0.515453	1	241.07	15	25	1.0069	1.0623	11.7	18.8	192340000	83211000	109130000	435170000	192600000	242570000
	0.0470516	9.30411	Clathrin heavy chain	A4IDD3	0.515684	1	191.1	35	45	1.0079	0.94482	28.6	34.5	720350000	284330000	436020000	1293900000	624850000	669090000
	0.0882269	8.08153	Thiamine biosynthesis-like protein	A4I940	0.515715	1	88.306	2	3	1.0776	0.95372	4.2	5.4	25665000	9797100	15868000	94986000	40870000	54116000
	-0.153054	7.78489	Uncharacterized protein	A4I452	0.515758	1	78.951	4	2	0.87686	1.0848	7.5	4.9	28875000	14259000	14616000	32063000	14541000	17522000
	-0.0377384	9.46783	Putative ribosomal protein S20	E9AHH9	0.516236	1	13.011	7	7	0.94702	0.99866	47.4	47.4	1150700000	533050000	617610000	1785800000	845310000	940520000
	0.04697	8.90307	Uncharacterized protein	A4HV12	0.516501	1	27.707	6	8	1.0112	0.94788	29.9	35.1	253770000	111720000	142060000	546190000	261430000	284760000
	0.0877459	8.37563	ATPase ASNA1 homolog (EC 3.6.-.-) (Arsenical pump-driving ATPase homolog) (Arsenite-stimulated ATPase)	A4HUY0	0.518255	1	43.982	6	6	1.0038	0.89157	27.4	27.1	74263000	33575000	40688000	163220000	86959000	76263000
	-0.0374632	9.01717	Uncharacterized protein	A4IBY7	0.518932	1	21.587	5	6	1.073	1.1419	24.6	28.6	477220000	213750000	263470000	563110000	259360000	303750000
	-0.0373119	8.67667	40S ribosomal protein S2	E9AGQ8	0.520417	1	28.759	1	2	NaN	1.0262	69.4	74.3	191770000	81325000	110440000	283200000	133030000	150170000
	0.0465204	9.06127	Putative asparaginyl-tRNA synthetase (EC 6.1.1.22)	A4IA13	0.52102	1	99.201	16	15	1.072	1.0065	29.3	29	416310000	174000000	242300000	735210000	341510000	393700000
	-0.0832474	8.01187	Beta tubulin	A4HZJ3	0.521049	1	49.752	1	2	NaN	1.0594	77.7	83.3	36451000	16780000	19671000	66321000	28669000	37653000
	0.106898	7.81805	Uncharacterized protein	A4HTJ0	0.521678	1	148.48	5	2	1.101	0.94983	5.2	2.2	35008000	16834000	18174000	30765000	13967000	16798000
	0.0870367	8.17325	Putative TPR-repeat protein	A4I340	0.522012	1	53.427	3	2	1.1024	0.9785	7.8	4.7	36051000	14414000	21637000	112970000	53741000	59232000
	-0.0371196	9.16823	Uncharacterized protein	A4ICR0	0.522308	1	61.235	16	25	0.99727	1.0505	33.9	56.5	431990000	206750000	225250000	1041100000	497180000	543930000
	-0.150634	7.37828	Uncharacterized protein	A4I6S8	0.523288	1	120.2	2	2	0.97142	1.2044	2.1	3	7827700	3635400	4192300	16066000	6158300	9908000
	0.0867871	8.54087	Putative deoxyribose-phosphate aldolase (EC 4.1.2.4)	A4HSZ9	0.523338	1	29.64	5	6	1.1262	1.0022	28.1	35.2	167580000	68748000	98831000	179850000	90024000	89826000
	0.0461664	9.43999	Putative cytoskeleton-associated protein CAP5.5	A4I6E4	0.524592	1	79.966	17	21	1.0085	0.94649	32.6	41.3	889670000	408390000	481280000	1864500000	920240000	944250000
	-0.0368083	8.91956	Nascent polypeptide-associated complex subunit beta	A4ID19	0.525377	1	11.636	7	6	1.0022	1.0555	46.6	46.6	295270000	133070000	162190000	535660000	245960000	289710000
	-0.0367538	9.38158	Putative succinyl-CoA synthetase alpha subunit (EC 6.2.1.4)	A4I1R2	0.525915	1	30.886	13	13	0.93814	0.98858	45.5	58.2	1041800000	468220000	573580000	1365800000	665080000	700680000
	-0.0820565	8.51712	Nucleolar GTP-binding protein 1	A4I949	0.526466	1	74.437	8	11	0.91018	1.0212	16.1	22.2	142650000	68215000	74436000	186290000	86402000	99892000
	-0.0819592	8.15742	Putative pumilio protein 2	A4HY12	0.52691	1	96.774	4	5	0.95523	1.0703	6.4	12.1	47103000	23921000	23182000	96584000	45422000	51162000
	0.105209	7.78611	Tubulin gamma chain	A4I1D7	0.52734	1	50.057	4	2	1.1792	1.0287	18.1	5.4	44402000	16615000	27787000	16707000	6422500	10285000
	-0.0365684	8.65555	Uncharacterized protein	A4I6M9	0.527749	1	38.66	7	10	0.95154	1.0016	28.6	41.4	124360000	57954000	66406000	328070000	159720000	168350000
	-0.0814381	8.52545	Putative mitochondrial intermediate peptidase (EC 3.4.24.59)	A4IDM4	0.52929	1	76.082	6	9	1.0108	1.1371	16.3	22.8	86402000	31157000	55245000	248910000	118390000	130520000
	-0.0364064	8.93526	Proline oxidase, mitochondrial-like protein (EC 1.5.3.-)	A4I294	0.529353	1	63.726	19	19	0.98519	1.0363	44.4	38.1	351160000	161330000	189820000	510350000	228430000	281920000
	0.0848093	8.02291	Putative amino acid transporter aATP11	A4I6F2	0.533901	1	59.447	2	3	0.96287	0.86339	7.6	11.5	44747000	19643000	25103000	60671000	32868000	27803000
	0.0452078	8.95583	Uncharacterized protein	A4I1Z8	0.534326	1	40.793	12	11	1.0364	0.97346	40.6	38.7	339670000	153120000	186550000	563630000	263470000	300160000
	0.0451776	9.16788	Uncharacterized protein	A4I4I1	0.534634	1	79.389	23	22	1.0165	0.955	46.1	43.3	672570000	308030000	364540000	799350000	396510000	402840000
	-0.080103	7.96926	Uncharacterized protein	A4IB27	0.535414	1	63.14	2	1	1.0089	1.1324	6.3	3.9	14944000	6930100	8013700	78223000	36625000	41598000
	0.102791	7.7415	Putative rab1 small GTP-binding protein	A4HUM8	0.535505	1	24.549	2	2	NaN	0.93123	13.4	16.7	10982000	4655400	6326200	44162000	21290000	22872000
	-0.0357661	9.23846	Putative nucleolar protein	A4HUC9	0.535717	1	52.612	21	22	0.97456	1.0241	58.1	62.2	643240000	303770000	339470000	1088400000	510100000	578330000
	-0.0799223	8.10345	Glutathione synthetase (GSH-S) (EC 6.3.2.3)	A4HW34	0.536245	1	67.082	4	2	0.92799	1.0371	9.2	5.6	54156000	28781000	25375000	72740000	32987000	39754000
	-0.146403	7.65062	Uncharacterized protein	A4HZ94	0.536585	1	28.966	2	1	0.9035	NaN	12.5	7.2	26006000	14537000	11470000	18726000	9974000	8751700
	-0.0797647	8.61197	Uncharacterized protein	A4HS01	0.536971	1	58.937	11	14	0.90154	1.0092	23.4	34.6	122180000	59115000	63063000	287050000	133070000	153980000
	-0.146134	7.79722	Uncharacterized protein	A4IBF4	0.537439	1	29.982	0	2	NaN	1.1066	0	14.6	0	0	0	62693000	20888000	41805000
	0.044793	9.36498	Uncharacterized protein	A4I5Z0	0.538567	1	35.605	13	16	1.0321	0.96996	49.4	54.8	970590000	434850000	535740000	1346700000	624020000	722630000
	0.0838125	8.44935	Putative ras-like small GTPases	A4HSC6	0.539265	1	21.67	4	6	1.0732	0.95563	23.1	36.9	85920000	45365000	40555000	195500000	96444000	99054000
	0.101534	7.7551	Putative coatomer zeta subunit	A4IAR2	0.539773	1	20.171	2	3	1.1976	1.0546	13.6	21.2	19275000	8104500	11170000	37624000	15529000	22095000
	-0.0353533	9.10501	Putative ATP-dependent DEAD/H RNA helicase	A4HT33	0.539841	1	53.474	13	12	0.91747	0.96701	36.1	33.6	593730000	288950000	304780000	679810000	327940000	351870000
	0.0836402	8.5002	Malate dehydrogenase (EC 1.1.1.37)	A4I9I5	0.540195	1	34.104	3	3	1.0222	0.91143	34.2	33.5	82610000	33684000	48926000	233760000	77018000	156740000
	0.101397	7.26661	Uncharacterized protein	A4HSG1	0.540238	1	84.591	0	2	NaN	0.93213	0	5.8	0	0	0	18476000	11111000	7364800
	0.101283	7.91772	Putative nucleoporin interacting component (NUP93)	A4ICF7	0.540625	1	97.146	5	6	1.1528	1.0074	5.6	8.2	21083000	8865600	12218000	61657000	30887000	30770000
	-0.145047	7.64575	Uncharacterized protein	A4I0W0	0.540885	1	56.617	3	1	0.90435	NaN	10.3	3.5	28875000	14669000	14207000	15358000	8906800	6450800
	-0.0351765	9.20314	Eukaryotic translation initiation factor 5A (eIF-5A)	Q9N9V6	0.541613	2	17.88	10	7	0.93336	0.98187	63.3	47.6	820970000	386670000	434300000	775420000	370870000	404550000
	0.100915	7.94333	Uncharacterized protein	A4I088	0.541879	1	36.701	2	2	0.83	0.76051	10.1	10.1	50587000	24772000	25815000	37180000	16904000	20276000
	-0.0785532	8.20746	Putative phosphatase 2C (EC 3.1.3.16)	A4I565	0.542567	1	41.69	5	4	0.86752	0.97419	21.1	17.7	66009000	31857000	34152000	95226000	48900000	46326000
	-0.0783956	8.25814	Uncharacterized protein	A4I406	0.543297	1	66.062	4	3	0.99267	1.1092	9.2	9.9	58114000	28418000	29696000	123080000	54928000	68149000
	-0.14424	7.88831	Uncharacterized protein	A4I106	0.543451	1	29.871	2	2	0.76466	0.95689	10.2	16.2	36380000	20176000	16204000	40944000	17701000	23243000
	0.0829579	7.95611	Macrophage migration inhibitory factor-like protein	A4I971	0.543886	1	12.72	1	2	NaN	0.94412	11.5	44.2	28659000	12999000	15660000	61728000	31258000	30469000
	-0.143785	7.20499	Uncharacterized protein	A4IA74	0.544899	1	37.13	0	2	NaN	1.1048	0	13.1	0	0	0	16032000	7175800	8856400
	-0.143785	7.13786	Putative DNA mismatch repair protein	A4I8Q5	0.544899	1	103.86	0	2	NaN	1.1048	0	2.9	0	0	0	13736000	6741000	6994700
	0.0441161	9.40878	Uncharacterized protein	A4I8C5	0.545523	1	96.15	20	19	1.0153	0.95529	37.3	36.7	1137600000	532020000	605600000	1425600000	673940000	751620000
	-0.0347829	9.62272	Putative heat shock protein	E9AHQ7	0.545566	1	72.012	35	33	0.98943	1.0385	59.8	60.3	1594000000	721450000	872550000	2600900000	1483400000	1117500000
	0.099479	7.53326	Coronin	A4I0H2	0.546786	1	56.229	2	2	1.0945	0.95395	6.1	5.1	20974000	9963200	11011000	13166000	6282300	6884100
	0.0993562	7.84515	Uncharacterized protein	A4IA80	0.547207	1	63.954	3	2	1.1666	1.0246	7.2	5.2	32667000	16432000	16235000	37342000	16849000	20493000
	-0.0774669	8.11468	Uncharacterized protein	A4HXQ6	0.547608	1	40.231	5	4	0.83195	0.9403	23.8	24.1	65222000	32870000	32352000	64998000	28249000	36750000
	-0.142707	7.81546	Acetoin dehydrogenase e3 component-like protein (EC 1.1.1.303)	E9AHL8	0.548342	1	59.679	3	2	0.96697	1.1839	10.1	5.1	44034000	21398000	22636000	21348000	8581300	12766000
	-0.0344381	9.44366	Putative 40S ribosomal protein S15A	A4HV26	0.549041	1	14.696	9	10	0.98355	1.0317	66.9	74.6	914030000	415040000	499000000	1863500000	863610000	999940000
	0.0987361	7.66993	Putative 60S ribosomal protein L24	A4HUZ9	0.549333	1	22.595	2	2	0.96305	0.84845	15.3	8.4	25095000	12010000	13085000	21671000	10593000	11078000
	-0.0770879	8.34748	Uncharacterized protein	A4I9K8	0.549373	1	61.241	9	8	1.0034	1.1204	21.2	21.9	89448000	38842000	50606000	133130000	59156000	73973000
	0.0985019	7.54604	Putative dynein light intermediate chain	A4I8E8	0.550137	1	46.868	2	2	1.2005	1.0629	5.4	6.1	10527000	4213900	6313200	24632000	11534000	13099000
	-0.141433	7.26545	Putative replication factor C, subunit 4	E9AHC5	0.552423	1	39.478	1	2	NaN	1.103	3.6	8.3	5134000	2518500	2615500	13293000	6636600	6656300
	-0.0340332	9.54129	Putative 60S ribosomal protein L27A/L29	A4IBR5	0.553135	1	16.128	7	10	0.97509	1.0222	55.9	65.5	1209300000	558330000	650920000	2268400000	1073200000	1195200000
	-0.0761141	8.24661	Uncharacterized protein	A4HWG6	0.553919	1	53.477	2	5	0.99518	1.1086	8.1	19.8	34907000	15913000	18994000	141540000	83062000	58481000
	0.0432713	9.10768	Uncharacterized protein	A4I045	0.554266	1	48.61	17	20	1.0101	0.95166	38.7	47.7	455780000	205270000	250500000	825620000	420980000	404640000
	0.0809482	8.58316	Putative proteasome regulatory non-ATP-ase subunit	A4HYC9	0.554829	1	46.592	10	7	1.0795	0.96532	31.1	25	155610000	67859000	87755000	227360000	109700000	117660000
	-0.140651	7.93412	Peptidyl-prolyl cis-trans isomerase	A4ICW4	0.554936	1	11.948	2	1	0.90711	NaN	31.2	15.6	24554000	11757000	12797000	61372000	27458000	33914000
	0.0809022	8.40121	ATP-dependent Clp protease subunit, heat shock protein 100 (HSP100)	A4I4I4	0.55508	1	96.956	7	9	1.1778	1.0666	12.2	14.6	71231000	30988000	40243000	180660000	96717000	83940000
	0.0431529	9.51767	Putative NADP-dependent alcohol dehydrogenase (EC 1.1.1.1)	A4I076	0.555497	1	38.457	16	17	0.98278	0.92769	66.2	65.9	1459000000	677720000	781310000	1834600000	871960000	962650000
	0.0807072	8.15773	Putative heat shock protein HslVU, ATPase subunit HslU	A4HWA6	0.556148	1	47.494	3	3	1.0116	0.90623	7.6	9	59008000	24635000	34372000	84783000	37164000	47619000
	-0.0336725	9.59167	Isocitrate dehydrogenase [NADP] (EC 1.1.1.42)	A4HUD9	0.556796	3	48.493	24	27	0.97318	1.0197	63	66.9	1387700000	619910000	767760000	2517700000	1180200000	1337600000
	0.0430164	9.38261	Putative NADH-dependent fumarate reductase (EC 1.3.1.6)	A4IB12	0.556917	2	123.09	25	34	1.0238	0.96457	33.4	42.2	711420000	350950000	360470000	1701900000	841150000	860760000
	0.0803864	8.38832	Uncharacterized protein	A4ICT9	0.557907	1	26.132	3	3	0.912	0.83153	20.4	20.4	95384000	57268000	38116000	149140000	79194000	69947000
	-0.0750732	7.98292	Uncharacterized protein	A4HZ76	0.558799	1	78.621	3	2	1.0718	1.2095	7.8	4.8	35732000	14543000	21189000	60411000	27380000	33032000
	-0.1386	7.82686	Uncharacterized protein	A4I2U5	0.561549	1	11.433	2	1	0.9084	NaN	16.7	15.7	39198000	19197000	20001000	27923000	11687000	16236000
	0.0425295	9.10247	Eukaryotic translation initiation factor 3 subunit E (eIF3e) (Eukaryotic translation initiation factor 3 subunit 6)	A4I3W2	0.562	1	46.42	11	12	0.98182	0.92763	32.8	37.8	379350000	171380000	207970000	886750000	453300000	433440000
	0.0949863	7.93243	Uncharacterized protein	A4HT97	0.562277	1	135.62	3	5	0.93235	0.83073	2.7	5.4	18136000	7294200	10842000	67455000	32084000	35371000
	-0.0740735	7.97785	Protein disulfide isomerase (EC 5.3.4.1)	A4HSZ7	0.563505	1	14.909	2	3	0.99599	1.1063	13.5	24.8	44643000	20416000	24227000	50385000	19371000	31015000
	0.0793178	8.07289	Uncharacterized protein	E9AHV6	0.563785	1	48.339	4	4	1.0369	0.92925	14.8	11.8	65272000	44602000	20671000	53002000	25543000	27459000
	-0.0739573	8.0957	Uncharacterized protein	A4IBX8	0.564054	1	59.51	1	3	NaN	1.0526	2.5	6.9	40170000	18870000	21300000	84483000	41472000	43010000
	-0.137664	7.5864	Uncharacterized protein	A4I594	0.564583	1	80.02	2	2	1.0768	1.3492	4.7	4.4	20109000	8641600	11468000	18474000	6529200	11945000
	-0.0738202	8.07695	Riboflavin kinase/fmn adenylyltransferase-like protein	A4IBK7	0.564701	1	20.531	1	2	NaN	1.0525	13.7	20.8	23508000	7789800	15718000	95876000	41102000	54774000
	-0.137504	7.54005	Uncharacterized protein	A4I184	0.565103	1	33.028	1	2	NaN	1.1	8.5	14.6	12862000	6003600	6858000	21816000	9200600	12616000
	-0.137436	7.68429	Uncharacterized protein	A4IBX0	0.565321	1	28.718	2	2	0.88838	1.0754	10	10	31341000	13512000	17828000	16997000	6784400	10213000
	0.0789784	8.11282	Stomatin-like protein	A4HSM6	0.565658	1	39.688	5	4	1.1308	1.0186	20.4	16.8	59064000	25032000	34032000	70601000	31188000	39413000
	-0.0326971	9.72088	Putative ribosomal protein L10	Q9N9V3	0.566751	2	24.585	12	17	0.98572	1.0315	40.4	56.8	1881200000	837150000	1044000000	3377500000	1582200000	1795200000
	-0.136848	7.64788	Putative electron transfer flavoprotein-ubiquinone oxidoreductase (EC 1.5.5.1)	A4HT84	0.567233	1	62.837	1	2	NaN	1.0995	2.3	5.4	17555000	7611200	9943400	26896000	12480000	14416000
	-0.0732225	8.22361	Uncharacterized protein	A4I584	0.567527	1	36.714	6	4	0.76041	0.87672	21.5	18.5	53834000	25604000	28230000	113510000	56904000	56610000
	-0.136728	6.92777	rRNA biogenesis protein-like protein	A4HYP7	0.567623	1	80.673	2	0	0.90958	NaN	2.6	0	8467700	3726700	4741000	0	0	0
	0.0934326	7.39053	Putative aspartyl aminopeptidase (EC 3.4.11.-)	A4I4V0	0.567683	1	49.536	0	3	NaN	0.93729	0	9.1	0	0	0	24577000	10493000	14084000
	-0.0325304	9.30195	Putative dipeptidyl-peptidase III (EC 3.4.14.4)	A4HSL8	0.568462	1	75.992	24	25	0.97415	1.0191	45.2	46.1	783120000	354470000	428650000	1221100000	541780000	679350000
	-0.0323213	9.24537	Putative 60S ribosomal protein L26	A4I114	0.570609	1	16.176	9	9	0.97318	1.0178	50.3	50.3	678040000	326060000	351970000	1081400000	522590000	558780000
	0.0416464	9.27408	Putative mitochondrial phosphate transporter	A4IBY3	0.571274	2	34.601	9	11	1.0142	0.95751	42	45.1	598470000	272510000	325960000	1281200000	593780000	687460000
	-0.0720798	8.00742	Methylcrotonoyl-coa carboxylase biotinylated subunitprotein-like protein (EC 6.4.1.4)	A4I7C0	0.572948	1	75.968	2	7	0.92002	1.0178	4.8	13	16669000	7074200	9594500	85054000	39942000	45112000
	0.0414731	8.83667	Putative cytochrome c1, heme protein, mitochondrial (EC 1.10.2.2)	A4HT63	0.573102	1	29.891	7	6	1.001	0.94578	45	33.3	301970000	139370000	162600000	384580000	189770000	194810000
	-0.0718893	8.42149	Putative serine/threonine kinase (EC 2.7.11.1)	A4HTB4	0.573854	2	33.62	5	4	0.95992	1.0606	24.3	22.3	119850000	57179000	62668000	144080000	59736000	84342000
	-0.0718315	8.08427	Uncharacterized protein	A4ID44	0.574129	1	41.311	4	4	1.0689	1.1991	12.7	12.7	31751000	13919000	17832000	89663000	39465000	50199000
	0.0413107	8.68256	Proteasome subunit beta type (EC 3.4.25.1)	E8NHC1	0.574819	2	24.751	4	5	1.0365	0.97886	25	30.5	122210000	57407000	64803000	359250000	179460000	179790000
	0.0772643	8.59552	Putative proteasome regulatory non-ATP-ase subunit 8	A4I7K3	0.575163	1	40.143	5	7	1.0678	0.95948	23.1	25.9	187330000	78825000	108500000	206690000	80553000	126140000
	-0.134334	7.65717	Uncharacterized protein	A4I812	0.57543	1	50.313	3	1	0.91109	NaN	9.5	2.3	37237000	16384000	20853000	8174900	2670200	5504700
	0.0412482	9.48724	Putative ATP-dependent DEAD-box RNA helicase	A4IAT7	0.57548	1	46.395	17	18	1.0504	0.99245	45.2	47.2	1134000000	501190000	632840000	1936700000	922120000	1014600000
	0.0765782	8.1814	Proteasome subunit beta type (EC 3.4.25.1)	A4IBS2	0.578989	1	27.589	3	7	1.0956	0.98675	15	37.4	35185000	16102000	19083000	116660000	55239000	61420000
	0.0901424	7.70954	Putative elongation factor	A4I155	0.579212	1	70.362	0	4	NaN	0.93943	0	9.5	0	0	0	51232000	22327000	28905000
	-0.133169	7.73542	Uncharacterized protein	A4ID67	0.579251	1	31.043	1	3	NaN	1.0967	3.6	21.4	9168000	4285300	4882700	45210000	18499000	26711000
	-0.0311624	9.52205	Putative 40S ribosomal protein S13	A4HY61	0.582587	1	17.418	7	8	0.96873	1.0116	37.7	41.7	1200400000	528650000	671700000	2126600000	969530000	1157100000
	-0.131985	7.53315	Uncharacterized protein	A4HTQ2	0.583146	1	138.84	1	2	NaN	1.0958	0.7	3.8	9202800	4593700	4609100	24928000	10789000	14139000
	-0.131708	7.60862	Uncharacterized protein	E9AH87	0.584056	1	11.598	3	1	0.91275	NaN	43.4	8.5	30800000	18112000	12688000	9808500	4814900	4993600
	0.0754775	8.444	Putative mevalonate kinase (EC 2.7.1.36)	A4I6L2	0.585151	1	35.6	5	6	1.0915	0.98433	21.6	24.6	117910000	48245000	69669000	160060000	74605000	85455000
	-0.0694933	8.25183	Uncharacterized protein	A4HUL9	0.585309	1	82.759	7	8	0.95438	1.0509	11.6	14.5	61218000	29909000	31309000	117360000	56636000	60726000
	0.0883671	7.8942	Putative ubiquitin-conjugating enzyme e2 (EC 6.3.2.19)	A4HTB1	0.585478	1	19.906	2	2	1.1248	0.99847	21.4	21.4	38324000	20341000	17983000	40055000	17842000	22213000
	0.0883314	7.4781	Uncharacterized protein	A4I741	0.585605	1	173.55	1	3	NaN	0.94061	0.9	3.4	5348900	2125200	3223700	24719000	12367000	12352000
	0.0751382	8.0445	Uncharacterized protein	A4HS09	0.587057	1	16.527	2	4	1.0789	0.97274	20.9	39.2	29685000	13411000	16274000	81104000	38790000	42314000
	0.0878018	7.90887	Uncharacterized protein	A4I7G4	0.58748	1	15.913	1	3	1.1647	1.0408	9.7	47.8	24406000	10170000	14236000	56665000	27931000	28734000
	-0.0304291	9.16194	Putative 2-oxoglutarate dehydrogenase subunit	A4I2P6	0.590226	1	112.9	17	22	0.98729	1.0299	24.2	35.7	474960000	211830000	263130000	976950000	469010000	507940000
	0.0864614	7.75253	Uncharacterized protein	A4IA33	0.59224	1	63.924	1	3	NaN	0.94183	3.9	10.4	10196000	4506700	5689300	46367000	24248000	22119000
	0.0863695	7.54966	Uncharacterized protein	E9AHI6	0.592567	1	68.504	1	2	NaN	0.94189	1.8	5.4	8345300	3454500	4890800	27108000	12674000	14433000
	0.0740308	8.53317	Transcription factor-like protein	A4I439	0.593297	1	114.83	9	9	1.108	1.0027	14.2	13.2	153780000	66136000	87645000	187550000	82769000	104780000
	0.0738903	8.12174	Transcription elongation factor-like protein	A4I9C2	0.594091	1	50.733	4	5	1.1066	1.0015	11.8	16.1	51809000	21024000	30785000	80545000	32037000	48509000
	-0.0300576	8.94873	Cytochrome c oxidase subunit IV (EC 1.9.3.1)	E9AGF4	0.594113	1	39.596	12	9	0.97683	1.0184	48.7	28.9	445540000	204890000	240650000	443110000	214060000	229060000
	-0.0676508	8.14896	Putative alanine racemase (EC 5.1.1.1)	A4I0L9	0.594189	1	27.228	3	5	0.90054	0.99222	16.7	26.1	42703000	19078000	23625000	98213000	53754000	44459000
	0.0394915	8.92618	Uncharacterized protein	A4HU23	0.594205	1	67.251	16	18	1.0656	1.0102	33.2	37.7	312100000	149760000	162340000	531580000	261010000	270570000
	0.0738551	8.57536	Glutaredoxin-like protein	E9AHF3	0.594289	1	12.127	3	3	1.1893	1.092	50	50	172420000	71495000	100920000	203730000	96011000	107710000
	0.0858763	7.76671	Ubiquitin carboxyl-terminal hydrolase (EC 3.4.19.12)	A4IAH7	0.594323	1	102.59	2	3	1.0168	0.90427	3.1	4.9	16285000	7111500	9173600	42155000	21719000	20436000
	0.0394358	9.45865	Putative 60S ribosomal protein L23	A4IBR8	0.594804	2	14.956	10	8	1.0457	0.99037	60.4	54	1210700000	531860000	678860000	1664400000	792830000	871530000
	-0.0299335	8.84646	Putative immunodominant antigen	A4HW35	0.595414	1	91.468	13	17	0.94539	0.98664	23.2	31.2	300120000	161620000	138500000	402080000	188220000	213860000
	-0.128096	7.78357	ATP-binding cassette protein subfamily F, member 1	A4HRS7	0.596019	1	82.341	2	3	0.88068	1.0533	4	5.5	15944000	8359800	7583800	44809000	20480000	24329000
	-0.128048	7.93301	Putative peptidyl-prolyl cis-trans isomerase/rotamase (EC 5.2.1.8)	A4HTC7	0.596177	1	12.619	4	2	0.83945	1.0094	34.8	27	41990000	21321000	20669000	43715000	19178000	24536000
	0.0853025	7.83387	Uncharacterized protein	A4I448	0.596369	1	277.73	3	6	1.1517	1.0308	5.5	7.2	18033000	7821400	10211000	50181000	23125000	27056000
	-0.127731	7.60828	Uncharacterized protein	A4IBG7	0.597233	1	20.42	3	1	0.91527	NaN	29.5	13.7	23039000	10762000	12276000	17538000	8151800	9386400
	-0.0669194	8.14239	Putative eukaryotic translation initiation factor 4e	A4I573	0.597732	1	33.747	3	3	0.97372	1.0688	14.9	14.9	28970000	13355000	15614000	109830000	21759000	88072000
	-0.0666565	8.33405	Uncharacterized protein	A4I8I1	0.599007	1	16.753	3	5	0.9612	1.0543	21.1	44.9	58811000	27605000	31206000	156990000	68724000	88270000
	0.0390266	9.97874	Glycosomal phosphoenolpyruvate carboxykinase, putative (Putative glycosomal phosphoenolpyruvate carboxykinase) (EC 4.1.1.-)	A4I2Y7	0.599207	1	58.272	30	32	1.0612	1.0064	58.5	64.2	3651400000	1598200000	2053200000	5870900000	2697300000	3173600000
	0.0389987	8.98623	Ribonucleoside-diphosphate reductase (EC 1.17.4.1)	A4I3G6	0.599508	1	90.964	15	21	1.0558	1.001	30.7	39.5	261260000	106820000	154440000	707520000	339860000	367660000
	-0.0295401	8.63882	GrpE protein homolog	A4I5A2	0.599547	1	23.784	7	7	0.93743	0.97844	49.3	48.9	206280000	103450000	102840000	229050000	107050000	122010000
	-0.126864	7.5723	Putative aminoacylase (EC 3.5.1.14)	A4HZ10	0.600122	2	43.557	2	1	0.91582	NaN	33.9	34.9	22328000	12570000	9758000	15023000	6096100	8926600
	-0.0294357	9.41969	Putative 60S ribosomal protein L17	A4I7K7	0.600647	2	19.083	9	11	0.99361	1.0352	41	56	947970000	446460000	501500000	1680400000	804390000	876050000
	0.038663	8.92664	Putative proteasome regulatory non-ATP-ase subunit 5	A4HZ77	0.603132	1	54.29	14	14	1.0591	1.0048	41.6	44.5	335610000	150550000	185060000	508960000	237780000	271180000
	-0.0657235	8.14316	Uncharacterized protein	E9AGR1	0.603543	1	46.371	4	3	1.0248	1.1285	13.2	9.9	52112000	24687000	27425000	86935000	37228000	49708000
	-0.0290936	9.3762	Putative 3-ketoacyl-CoA thiolase (EC 2.3.1.16)	A4I0C0	0.604254	1	47.337	13	16	0.9685	1.0085	43.3	57.6	853060000	381760000	471300000	1524900000	719820000	805080000
	-0.125132	7.85177	Uncharacterized protein	A4I7I3	0.605914	1	81.532	2	1	0.91692	NaN	6.4	1.6	62263000	28989000	33274000	8821200	3320100	5501100
	0.071558	8.11838	Putative RNA-binding protein	A4HXP8	0.607339	1	43.415	2	4	1.032	0.93484	5.9	13.2	41265000	19553000	21711000	90070000	43733000	46337000
	-0.0287574	9.57693	Putative 60S Ribosomal protein L36	A4IB89	0.60781	2	11.926	6	4	1.0132	1.0556	43.8	30.5	1395600000	615870000	779710000	2379500000	1112900000	1266600000
	-0.0287512	8.81164	Putative reiske iron-sulfur protein (EC 1.10.2.2)	A4IB55	0.607875	1	33.725	8	7	0.95791	0.99738	37.7	31.3	263240000	121170000	142070000	384850000	197900000	186950000
	0.0820843	7.7331	Uncharacterized protein	A4HSL0	0.607904	1	22.428	2	2	1.0349	0.92405	14.1	14.1	19629000	9297000	10332000	34459000	17258000	17201000
	0.0713606	8.10303	Uncharacterized protein	A4HYL5	0.608466	1	29.051	3	3	1.0302	0.93352	16.5	13	58609000	13068000	45541000	68165000	35142000	33023000
	-0.0646255	8.57899	Phosphoglycan beta 1,3 galactosyltransferase 5	A4I7B5	0.608902	1	123.81	6	10	1.0028	1.0994	10	12	206730000	97668000	109060000	172580000	82362000	90222000
	-0.124063	7.47797	Putative RNA-binding protein	A4I5T6	0.609501	1	23.11	1	2	NaN	1.0898	6	11.6	9336000	4506300	4829700	20723000	8424600	12298000
	0.0711268	8.31701	Putative RNA-binding protein	A4I5E2	0.609802	1	67.434	7	8	1.0085	0.91527	14.5	17.8	80685000	34968000	45717000	126810000	60827000	65985000
	0.081339	7.34262	Glycerol-3-phosphate dehydrogenase (EC 1.1.5.3)	A4I397	0.610589	1	66.641	0	2	NaN	0.94518	0	4.3	0	0	0	22010000	11994000	10016000
	-0.0639171	7.97098	Uncharacterized protein	A4I338	0.612371	1	41.165	1	4	NaN	1.0453	4.7	14.1	42242000	17027000	25216000	51294000	26349000	24944000
	-0.123147	7.34019	Putative acidocalcisomal exopolyphosphatase (EC 3.6.1.11)	A4HRF2	0.612584	1	42.625	1	2	0.92379	1.0958	5.2	7.5	10877000	5461700	5415000	11010000	5226700	5783400
	0.0802557	7.67368	Uncharacterized protein	A4HUW9	0.614502	1	117.82	1	4	NaN	0.94589	0.8	5.2	4669000	2328600	2340400	42503000	20115000	22388000
	-0.0634379	8.37831	Uncharacterized protein	A4I1K0	0.614722	1	80.269	6	3	0.96303	1.0516	15.8	9.4	119550000	52959000	66596000	119400000	54231000	65171000
	0.0375382	9.42891	Stress-induced protein sti1	A4HTP4	0.615347	1	62.239	33	32	1.024	0.97208	58.2	55.5	1065200000	478830000	586340000	1619600000	778920000	840640000
	-0.122209	7.50192	Putative 60S ribosomal protein L7	A4HXP9	0.615747	1	34.458	1	2	NaN	1.0884	5.4	6	19253000	11460000	7793100	12510000	5931200	6579100
	-0.122076	7.66153	Uncharacterized protein	E9AGW6	0.616194	1	199.9	1	2	NaN	1.0883	1.3	1.6	30783000	17837000	12946000	15087000	6191700	8895500
	0.0697864	8.29261	Putative RNA binding protein	A4HXT4	0.617489	1	43.819	3	5	1.028	0.9336	9.3	11.9	73692000	33924000	39768000	122470000	58393000	64081000
	-0.0278142	9.06417	Putative ribosomal protein l35a	A4HUB4	0.617833	1	16.454	11	13	0.9931	1.0323	57.6	62.5	398880000	174130000	224760000	760360000	352470000	407890000
	0.0792799	7.85853	Putative branch point binding protein	A4IDV6	0.618036	1	32.78	1	4	NaN	0.94653	6.2	19.4	4732900	2244700	2488100	67466000	31158000	36308000
	-0.0627565	8.16786	Mkiaa0324 protein-like protein	A4IDZ5	0.618072	1	56.404	2	10	0.93754	1.0232	4.8	22.4	13023000	6034700	6988500	134160000	62381000	71778000
	-0.121281	7.16792	Putative ATP-binding cassette protein subfamily C, member 5	A4I6Q4	0.618883	3	167.78	1	2	NaN	1.0877	0.8	1.9	4067500	1495100	2572500	10653000	4847900	5805200
	-0.0623311	8.55502	Putative surface protein amastin	A4I5B8	0.620167	1	21.275	3	3	0.99479	1.0862	21.2	21.2	106400000	48198000	58200000	252540000	110870000	141660000
	-0.120883	7.01077	Uncharacterized protein	A4HS44	0.62023	1	34.575	1	2	NaN	1.0874	3.4	3.4	2594100	974940	1619200	7656900	3913300	3743600
	0.0784497	7.92799	Kinesin-like protein	A4IC09	0.621049	1	53.187	4	3	1.0478	0.93988	10.2	9.4	41013000	18137000	22876000	43708000	23856000	19852000
	-0.0274984	9.81869	Aconitate hydratase (Aconitase) (EC 4.2.1.3)	A4HXS6	0.621204	1	97.452	35	39	0.96771	1.0055	52.3	54.6	2539000000	1172100000	1367000000	4048000000	1936200000	2111800000
	-0.0273911	9.24816	Putative 40S ribosomal protein S21	A4HUY6	0.622352	2	17.069	5	6	0.98209	1.0201	40.9	45.1	699470000	319930000	379540000	1071300000	509790000	561560000
	-0.119821	7.65354	Glucokinase (EC 2.7.1.2)	A4IDK6	0.62383	1	44.386	1	2	NaN	1.0866	2.7	5.8	12918000	5343000	7574700	32116000	14455000	17662000
	0.0775618	7.53701	Putative small GTP-binding protein Rab28	A4I5J8	0.624279	1	25.633	2	2	1.096	0.98574	9.4	9.4	14496000	7529500	6966400	19940000	9299000	10641000
	-0.119604	7.82754	NAD(P)-dependent steroid dehydrogenase-like protein	A4HSS6	0.624566	1	46.039	3	3	1.0042	1.1952	10.6	10.3	28815000	13466000	15348000	38411000	16550000	21861000
	0.0774637	7.94483	Uncharacterized protein	A4HZ16	0.624636	1	33.285	4	3	1.1386	1.0291	21.6	19.3	43539000	17299000	26240000	44531000	19222000	25309000
	-0.119259	7.49529	Phosphoacetylglucosamine mutase-like protein (EC 5.4.2.3)	A4HTA8	0.62574	1	65.408	2	2	0.80837	0.9681	6	3.9	11171000	5684800	5486700	20111000	9696000	10415000
	-0.118955	7.81739	Uncharacterized protein	A4I7I5	0.626775	1	57.488	2	3	0.98854	1.1721	6.7	6.9	28609000	12574000	16035000	37064000	16463000	20601000
	0.0679039	8.41281	Sucrose-phosphate synthase-like protein (EC 2.4.1.14)	A4HWZ0	0.628355	1	52.466	6	7	0.9507	0.87284	24.4	23.7	89499000	39646000	49853000	169210000	87683000	81525000
	-0.0603333	8.24983	ATP-binding cassette protein subfamily F, member 2	A4HYA0	0.63005	1	68.349	4	7	1.0184	1.1115	14.1	17.3	44879000	21275000	23604000	132880000	57827000	75048000
	-0.117562	7.44634	Putative bystin	A4I576	0.631519	1	53.001	1	3	NaN	1.0849	2.8	7.5	3733200	1411800	2321400	24214000	10816000	13398000
	-0.0263813	8.85165	Putative histone H1	A4I2S4	0.633196	6	10.353	1	2	0.88826	0.9298	17.6	20.6	99299000	47371000	51929000	611340000	322290000	289040000
	0.0751157	7.70519	Uncharacterized protein	A4HU27	0.633215	1	26.509	2	2	1.1363	1.0303	11.6	11.6	22776000	10322000	12454000	27945000	11604000	16341000
	0.0742284	7.53263	3-mercaptopyruvate sulfurtransferase (EC 2.8.1.2)	A4HSL9	0.636469	1	40.241	1	2	NaN	0.94985	2.2	6.8	9144200	4332300	4811900	24946000	11388000	13558000
	-0.0589813	8.46073	Putative 60S acidic ribosomal protein P2	A4HRV4	0.636775	2	11.132	2	2	0.77893	0.87646	45.9	14.4	126150000	66146000	60003000	162740000	75489000	87255000
	0.0663337	8.44962	Uncharacterized protein	A4IB40	0.637481	1	35.807	7	7	1.0891	0.99502	26.1	23.7	113060000	49564000	63500000	168530000	84286000	84240000
	-0.02592	9.28632	Uncharacterized protein	A4HZ81	0.638177	1	249.05	26	32	0.95743	0.99309	20.7	23.9	478990000	206670000	272320000	1454400000	952420000	501950000
	-0.115586	7.89455	Putative GIPL galf transferase (EC 2.4.1.-)	E9AHM5	0.638279	1	67.772	1	3	0.9576	1.1256	3.5	11.1	13578000	6967600	6610300	64865000	24532000	40333000
	-0.0586786	8.43843	Glyceraldehyde-3-phosphate dehydrogenase (EC 1.2.1.12)	A4IDK9	0.638285	1	35.492	4	6	0.82502	0.91302	22.7	29	105360000	51893000	53465000	169070000	78429000	90638000
	0.0737273	7.64599	Putative lipoic acid containing carrier protein (EC 2.1.2.10)	A4IC11	0.638311	1	11.635	1	2	NaN	0.95018	12.1	21.5	15542000	7059700	8482300	28716000	13870000	14847000
	0.0735533	7.93248	Casein kinase II subunit beta (CK II beta)	A4IDT1	0.63895	1	30.732	2	3	1.0196	0.92165	12.4	17.8	50115000	24714000	25400000	35487000	18145000	17341000
	-0.0257954	9.71708	Guanine nucleotide-binding protein subunit beta-like protein (Antigen LACK) (LiP36) (p36Li)	P62884	0.639525	4	34.372	17	18	0.98079	1.0165	85.3	61.5	2156700000	988630000	1168000000	3056200000	1422000000	1634200000
	0.0350411	8.79919	Putative phenylalanyl-tRNA synthetase (EC 6.1.1.20)	A4HYC1	0.642846	1	70.502	13	12	1.0622	1.0132	27.5	25	223960000	97392000	126570000	405820000	189400000	216410000
	0.0722988	7.60453	Dynein intermediate-chain-like protein	E9AH39	0.643572	1	75.216	2	2	1.2298	1.1455	4.5	5.5	12819000	4619200	8199900	27409000	11284000	16124000
	-0.0253995	8.64985	Putative 3-methylcrotonoyl-CoA carboxylase beta subunit (EC 6.4.1.4)	A4HUX0	0.643816	1	58.439	14	12	1.0233	1.0618	36.4	30.8	231690000	100100000	131590000	214840000	91727000	123110000
	-0.0252244	9.1789	Uncharacterized protein	A4I7Q0	0.645717	1	56.06	11	10	0.95552	0.99028	35.4	25.4	576920000	267180000	309740000	932810000	444150000	488660000
	0.0647746	8.03396	Glucosamine-6-phosphate isomerase (EC 3.5.99.6) (Glucosamine-6-phosphate deaminase)	A4I8F1	0.646597	1	31.422	3	3	0.90387	0.84177	14.7	18.6	37142000	16574000	20568000	70992000	34342000	36650000
	0.0646751	8.11585	Cytochrome p450-like protein (EC 1.14.14.-)	A4I646	0.64718	1	58.22	4	4	1.0067	0.92166	13.8	13.8	55886000	25058000	30828000	74686000	35120000	39566000
	-0.0568535	8.06468	Uncharacterized protein	A4I3I7	0.647421	1	68.472	4	4	0.95616	1.0346	7.8	7.6	40765000	20306000	20459000	75295000	34654000	40641000
	-0.1129	7.89949	Uncharacterized protein	A4I046	0.647513	1	36.894	1	4	NaN	1.0814	7.2	23.4	8381800	3783000	4598800	70958000	34557000	36401000
	0.0644279	8.32607	Kinesin-like protein	A4HVT9	0.648631	2	80.813	5	6	1.0304	0.94256	12.4	13.3	64209000	28483000	35727000	147660000	72978000	74677000
	0.0708964	7.82963	Uncharacterized protein	A4HXK1	0.648754	1	106.86	4	4	0.99729	0.90625	6.3	6.8	25595000	11399000	14196000	41955000	15716000	26239000
	0.0706332	7.57695	Uncharacterized protein	A4I5A7	0.649729	1	116.8	0	5	NaN	0.95222	0	5.8	0	0	0	37753000	20162000	17592000
	-0.111833	7.47115	Uncharacterized protein	A4I1E2	0.651199	1	48.168	1	2	NaN	1.0806	3.7	6	7944200	3656500	4287800	21646000	8875200	12771000
	-0.0246658	9.61657	Beta-tubulin	A4I8U5	0.6518	4	49.739	2	2	1.0176	1.0543	78.6	84.2	1714100000	780970000	933110000	2421800000	1113100000	1308700000
	-0.0246594	9.68759	Putative 60S ribosomal protein L7a	A4HT77	0.65187	2	37.387	17	13	0.99476	1.0295	43.2	39.6	2107200000	932900000	1174300000	2763500000	1287300000	1476200000
	0.0638725	8.22179	Sideroflexin	A4HRI0	0.651896	1	36.089	4	5	1.1222	1.0327	19	20.9	61464000	26486000	34977000	105180000	48933000	56251000
	0.0699472	7.93233	Putative homoserine kinase (EC 2.7.1.39)	A4I5Y9	0.652271	1	36.46	3	3	0.96214	0.87934	8.8	12.9	28709000	12719000	15989000	56863000	28465000	28398000
	-0.0557796	8.30003	Putative succinate dehydrogenase	A4HWJ7	0.652821	1	22.428	3	4	0.97691	1.0557	28.4	32.5	53760000	22867000	30893000	145780000	63524000	82257000
	0.069792	7.64656	Uncharacterized protein	A4I1Z5	0.652847	1	42.371	2	1	1.1105	1.0115	7.2	5.1	14245000	5901600	8342900	30071000	12876000	17195000
	-0.0555114	8.00604	Putative pumillio protein 8	A4I1T6	0.654173	1	64.697	3	3	0.97565	1.0539	6.8	6.8	25945000	12188000	13758000	75456000	39781000	35675000
	-0.0554537	8.1663	Uncharacterized protein	A4I636	0.654464	1	44.031	5	4	0.87846	0.95591	23.7	19.2	50099000	26109000	23991000	96556000	44311000	52245000
	0.0338888	8.81898	Coatomer subunit beta (Beta-coat protein)	A4HYX7	0.655704	1	109.58	12	15	1.0657	1.0185	16.9	20.3	266430000	115310000	151120000	392720000	183280000	209440000
	0.0687708	7.49056	Uncharacterized protein	E9AGE7	0.656641	1	55.285	1	2	NaN	0.95345	2.5	5.6	4674500	1710400	2964100	26268000	14389000	11879000
	-0.10887	7.80171	Putative vacuolar-type Ca2+-ATPase (EC 3.6.3.-) (Fragment)	A4HTF0	0.661474	3	101.77	4	3	0.94197	1.0957	5	3.7	28757000	13331000	15426000	34587000	14606000	19982000
	0.0333275	9.36627	Putative RNA helicase	A4HZF8	0.662006	1	58.798	20	23	1.053	1.0063	46.4	43.3	1019800000	463800000	555990000	1304400000	606340000	698040000
	-0.108659	7.36071	Putative endoplasmic reticulum oxidoreductin	A4HX51	0.662208	1	49.444	2	1	0.92745	NaN	4.5	2.7	14457000	7223300	7234200	8489200	4053000	4436300
	0.0332773	8.69089	Uncharacterized protein	E9AGS1	0.66257	1	18.389	8	6	1.0549	1.0083	50.9	38.7	213530000	93306000	120230000	277250000	128290000	148970000
	0.0620381	8.37845	Ankyrin/TPR repeat protein	E9AH25	0.662725	1	43.002	7	8	1.149	1.0651	22.6	25.9	97837000	41871000	55966000	141190000	68250000	72938000
	-0.0535795	8.32938	Putative cytochrome b5-like protein	A4HU71	0.663942	1	12.949	2	2	0.97552	1.0509	25.6	25.6	102110000	50555000	51555000	111380000	50110000	61274000
	0.066535	7.93578	Uncharacterized protein	E9AHY0	0.664978	1	41.005	3	2	0.76942	0.75473	11.3	8.4	53825000	32050000	21775000	32429000	17136000	15294000
	0.0330355	9.09715	40S ribosomal protein S25	Q9N9V4	0.665294	1	13.046	6	6	1.0287	0.98268	39.2	40.8	608230000	293740000	314480000	642470000	320000000	322470000
	-0.0234105	9.03268	Pyrroline-5-carboxylate reductase (EC 1.5.1.2)	E9AGK4	0.665553	1	28.669	8	9	0.96496	0.99716	43	45.6	441790000	204220000	237570000	636370000	303760000	332610000
	-0.107604	7.69743	Uncharacterized protein	A4HZZ0	0.665883	2	25.861	2	2	0.92637	1.0754	11.4	15.3	18420000	7914200	10506000	31403000	14507000	16896000
	0.0661896	7.6247	Uncharacterized protein	A4I2I5	0.66627	1	41.97	2	2	0.79928	0.77243	11.7	11.7	14950000	7391600	7558000	27191000	14180000	13011000
	0.061437	8.5648	Reticulon-like protein	Q9NJS2	0.666289	1	22.112	4	7	1.0268	0.94321	18.3	32	76695000	32667000	44028000	290420000	138750000	151670000
	-0.0233156	8.92441	Putative 3'-nucleotidase/nuclease	E9AGC7	0.666597	1	40.905	6	7	1.0011	1.0343	15.5	16	326460000	152480000	173980000	513800000	255020000	258770000
	-0.0231987	10.0147	ADP,ATP carrier protein 1, mitochondrial	A4HY43	0.667884	2	35.154	17	20	0.97416	1.0061	54.3	58	3661800000	1657100000	2004700000	6682500000	3142300000	3540200000
	0.0655665	7.38261	Uncharacterized protein	A4I7B8	0.668603	1	95.862	1	3	NaN	0.95557	1.7	5	3792900	1570300	2222600	20340000	10179000	10161000
	-0.0231182	8.8436	Putative ribosomal protein L38	A4HRT6	0.668771	1	9.4541	7	7	1.0345	1.071	50.6	54.2	295000000	127640000	167360000	402590000	188200000	214390000
	-0.0231036	8.61617	Acidocalcisomal pyrophosphatase	A4HUT3	0.668932	1	51.061	8	7	1.0497	1.0887	25.7	23	138150000	64033000	74112000	275060000	122620000	152450000
	0.0607403	8.09238	Putative voltage-dependent anion-selective channel	A4HRP1	0.67043	1	30.083	3	3	1.1001	1.0143	11.9	11.6	56252000	25282000	30970000	67452000	30717000	36735000
	-0.0229274	9.56225	Uncharacterized protein	A4IDT2	0.670876	1	103.46	34	36	0.94734	0.97931	46.5	48.1	1439000000	648510000	790460000	2210600000	1099300000	1111300000
	0.0606542	8.03534	Putative isopentenyl-diphosphate delta-isomerase (EC 5.3.3.2)	A4IC51	0.670942	1	39.59	5	5	1.0991	1.0134	21	22.4	33123000	13801000	19322000	75355000	36844000	38511000
	-0.022902	8.79193	Putative phosphoribosylpyrophosphate synthetase (EC 2.7.6.1)	A4I955	0.671156	1	39.035	7	9	0.94346	0.97557	30.9	36.8	233670000	116440000	117230000	385670000	187360000	198310000
	-0.0520815	8.55666	Uncharacterized protein	A4I484	0.671557	1	36.939	5	6	0.97498	1.0481	22.2	27.8	128250000	59175000	69080000	232050000	108640000	123410000
	0.0605421	8.13209	Putative ATP-dependent RNA helicase	A4I6B7	0.671609	1	103.46	3	5	1.0033	0.92386	6.9	12.8	40953000	18583000	22371000	94595000	45134000	49461000
	0.0324575	9.47308	Putative Transitional endoplasmic reticulum ATPase	A4ICJ9	0.67182	1	76.568	21	26	1.016	0.97134	41.4	50.3	1037300000	478210000	559120000	1934900000	955790000	979130000
	-0.0518187	8.43228	Uncharacterized protein	A4I1F0	0.672896	1	48.286	10	8	0.94412	1.0149	25	20.5	125880000	59056000	66826000	144690000	71015000	73672000
	-0.105293	7.49736	Putative zinc finger-domain protein	A4I648	0.67396	1	29.891	3	2	0.83278	0.97423	10.8	10.4	18728000	9057200	9671200	12703000	6640700	6062100
	-0.0514121	8.5182	Putative kinesin K39	A4HW57	0.674971	2	361.25	5	7	0.97075	1.0425	20.1	17	120370000	52632000	67736000	209390000	95820000	113570000
	-0.0224887	9.28049	Putative 60S ribosomal protein L23a	E9AG68	0.675724	2	16.352	9	9	0.97651	1.0075	42.8	53.8	948520000	246680000	701850000	959070000	457440000	501630000
	0.063641	7.50849	Putative RNA-binding protein	A4HXC9	0.675832	1	32.317	2	1	1.0451	NaN	9.5	7.1	20110000	7971100	12139000	12137000	4908700	7228000
	0.0595196	8.5246	Putative coatomer epsilon subunit	A4I7Y8	0.677708	1	34.876	8	10	1.1188	1.0358	39.3	50.2	115950000	48227000	67724000	218710000	115190000	103520000
	0.0318319	8.74667	Putative small myristoylated protein-1	A4HYX4	0.678912	2	14.996	4	4	0.88583	0.86297	18.3	18.3	211330000	110200000	101140000	346720000	172900000	173820000
	-0.103639	7.60201	Outer dynein arm docking complex protein	A4I8B1	0.679769	1	70.369	2	2	1.1372	1.3809	4	2.8	16495000	7329500	9165100	23500000	8532400	14967000
	0.0317274	8.82152	Putative short chain dehydrogenase	A4IB16	0.6801	1	24.805	9	10	1.0062	0.96314	51.9	63.9	199480000	93487000	105990000	463530000	235800000	227730000
	-0.0219233	9.99691	Chaperonin HSP60, mitochondrial	A4IDH5	0.681992	1	59.357	24	28	0.98636	1.0168	69.8	71.9	4576100000	2122700000	2453400000	5353000000	2542100000	2810900000
	0.0315203	9.01879	Glucose-6-phosphate 1-dehydrogenase (EC 1.1.1.49)	A2CIM6	0.682456	6	63.297	17	19	1.0214	0.97773	41.5	46.6	425900000	182910000	242990000	618320000	294340000	323990000
	-0.0499482	8.43033	Putative 3-ketoacyl-CoA thiolase-like protein (EC 2.3.1.16)	A4I6U1	0.682459	1	46.944	5	6	0.98551	1.0566	15.2	17	124620000	52070000	72546000	144740000	74499000	70240000
	0.0585152	8.3973	Methionine aminopeptidase 1 (MAP 1) (MetAP 1) (EC 3.4.11.18) (Peptidase M 1)	A4HY76	0.68372	1	44.94	4	9	1.039	0.95805	17.5	33.7	64231000	28217000	36014000	185400000	88557000	96839000
	0.0614111	7.86152	Dihydrofolate reductase-thymidylate synthase (EC 1.5.1.3) (EC 2.1.1.45) (Dihydrofolate reductase/thymidylate synthase)	Q8MQV3	0.684242	1	58.645	3	2	0.85927	0.81453	8.8	4.4	40002000	21721000	18282000	32695000	17322000	15373000
	0.0583046	8.54591	ATP-binding cassette protein subfamily E, member 1	A4HZ70	0.684983	1	74.061	9	10	1.0525	0.97089	21.2	22	141350000	63015000	78340000	210140000	98093000	112050000
	-0.0494198	8.41367	Putative RNA binding protein rbp16	A4I3F8	0.68517	1	15.24	5	6	0.97452	1.0437	30.1	42	100650000	47376000	53272000	158570000	77415000	81159000
	0.0312394	8.79787	Putative centromere/microtubule binding protein cbf5	A4HZI2	0.685656	1	48.568	12	16	0.9694	0.93077	33.5	41.2	231100000	103360000	127740000	396770000	198430000	198340000
	-0.0491591	8.50741	Peptidyl-prolyl cis-trans isomerase	A4HUK1	0.686509	1	17.352	6	5	0.98585	1.0558	47.2	40.9	188780000	84944000	103840000	132890000	64582000	68312000
	-0.101698	7.83672	Putative ubiquinone biosynthesis methyltransferase (EC 2.1.1.-)	A4IC78	0.686604	1	31.916	2	2	0.80302	0.94264	10.4	10.4	27804000	14105000	13699000	40858000	20281000	20577000
	-0.0491057	8.14726	Putative prolyl-tRNA synthetase (EC 6.1.1.5) (EC 6.1.1.7)	A4HY00	0.686784	1	80.573	3	4	0.95239	1.0197	45.6	49.2	39476000	17995000	21481000	100890000	47330000	53557000
	-0.10149	7.48028	D-3-phosphoglycerate dehydrogenase-like protein (EC 1.1.1.95)	E9AG23	0.68734	1	43.777	2	0	0.93207	NaN	7.9	0	30219000	12471000	17748000	0	0	0
	0.0578838	8.49086	Uncharacterized protein	A4HRH1	0.68751	1	39.483	3	5	1.0448	0.96425	14.2	22.3	47120000	20520000	26600000	262520000	124400000	138120000
	0.03107	8.80647	Translation initiation factor-like protein	A4HTK4	0.687588	1	37.953	10	7	1.0321	0.98869	36.2	28.7	298070000	134810000	163260000	342360000	166840000	175510000
	0.0577852	8.15606	Putative mitochondrial processing peptidase alpha subunit	A4I9A1	0.688102	1	52.929	3	4	1.0457	0.96522	9.5	11.4	78173000	34037000	44137000	65067000	31795000	33272000
	-0.101019	7.84766	Uncharacterized protein	A4I822	0.689003	1	40.619	2	3	1.0666	1.2529	8.4	11.4	16741000	7924300	8816200	53673000	24135000	29538000
	-0.0212904	9.45843	Putative 60S ribosomal protein L19	A4HST3	0.689034	2	27.475	13	11	0.99127	1.021	38.7	35.3	1055800000	481410000	574390000	1817800000	844330000	973510000
	0.030928	9.90286	Putative 60S ribosomal protein L10a	A4HXT8	0.68921	1	24.514	12	12	1.0495	1.0062	49.5	47.7	2509200000	1141100000	1368200000	5486600000	2489400000	2997200000
	0.0307164	9.27891	Putative mitochondrial processing peptidase alpha subunit (EC 3.4.24.64)	A4HVL5	0.691629	1	57.786	17	18	1.0121	0.96999	46	48.9	853100000	378740000	474360000	1047600000	493500000	554080000
	0.0306864	8.69764	Trifunctional enzyme alpha subunit, mitochondrial-like protein (EC 1.1.1.35) (EC 4.2.1.17)	A4I289	0.691972	1	79.287	8	9	1.0627	1.0201	14.9	17.2	242430000	87554000	154870000	256040000	128420000	127630000
	-0.0480954	8.20123	Putative oligosaccharyl transferase subunit	E9AHU4	0.691983	3	92.284	2	2	1.0148	1.0874	6.5	6.5	57739000	25319000	32419000	101200000	47324000	53871000
	-0.100082	7.22221	Uncharacterized protein	A4HTN9	0.692318	1	36.411	2	1	0.93298	NaN	12.9	4.3	8525300	4508600	4016700	8155400	5059600	3095800
	0.0570764	8.05703	Uncharacterized protein	A4HSH1	0.692366	1	28.521	1	4	NaN	0.96121	7	18.3	22580000	10277000	12304000	91454000	48069000	43385000
	0.0306349	8.76969	Putative cytochrome c oxidase subunit V (EC 1.9.3.1)	A4I2A3	0.692562	1	22.282	9	8	0.92513	0.89462	50.5	43.4	240070000	118120000	121950000	348360000	169030000	179330000
	0.0589191	7.83432	Uncharacterized protein	A4HSK7	0.693686	1	68.651	3	4	1.0237	0.94369	8.1	9.5	23465000	9211700	14253000	44819000	19619000	25200000
	0.0566602	8.50691	Putative 60S ribosomal protein L44	A4I9G4	0.694875	1	12.267	6	7	0.98309	0.91156	39.6	40.6	117440000	56880000	60557000	203860000	102230000	101640000
	0.0304178	9.25536	Putative 14-3-3 protein	A4HUU6	0.695048	1	29.217	11	12	0.99921	0.9584	39.9	37.5	922150000	410400000	511760000	878200000	428000000	450200000
	0.0585025	7.60519	Uncharacterized protein	A4I2R0	0.69527	1	22.092	1	1	0.75043	0.75056	5.6	5.6	12605000	6209300	6395900	27684000	15894000	11790000
	-0.0984746	7.62656	Uncharacterized protein	A4IDG3	0.698017	1	56.246	2	1	0.93402	NaN	6	3	22855000	12183000	10672000	19466000	9279400	10187000
	-0.0204449	9.1546	Splicing factor ptsr1-like protein	A4HTB3	0.698485	1	42.149	11	11	0.96496	0.99315	35.2	28	483160000	217580000	265590000	944420000	456150000	488270000
	0.030088	9.7639	Putative 40S ribosomal protein S18	A4ICP0	0.698831	2	17.404	18	17	1.0578	1.0159	63.4	62.7	2399900000	1068900000	1331100000	3406400000	1602200000	1804200000
	0.030087	8.96058	ADF/Cofilin	A4I4A3	0.698843	1	15.801	8	7	0.99598	0.95587	59	57.6	376760000	158120000	218640000	536480000	259260000	277230000
	-0.0204031	9.5206	Putative 60S ribosomal protein L28	A4HV19	0.698953	1	16.371	11	12	0.98834	1.0167	63.3	62.6	1119000000	506030000	612970000	2196900000	1005200000	1191700000
	-0.0466729	7.98113	Putative eukaryotic translation initiation factor 4 gamma	A4HX58	0.699327	1	71.293	4	4	0.87737	0.94432	7.7	8.7	40029000	16817000	23212000	55720000	25741000	29979000
	0.055742	8.11031	Uncharacterized protein	A4IBM1	0.700422	1	32.76	5	5	0.91578	0.85984	23.4	27.4	57604000	25741000	31863000	71313000	37053000	34259000
	0.0556494	8.08796	Putative epsin	A4I1A8	0.700982	1	62.078	7	4	1.1185	1.0415	14.5	7.3	61096000	27686000	33410000	61353000	28166000	33187000
	-0.02014	9.52233	Prostaglandin f2-alpha synthase/D-arabinose dehydrogenase (EC 1.1.1.188)	A4I6Z4	0.701905	2	31.754	17	17	0.99714	1.0255	65.1	79.6	1275300000	599040000	676280000	2053800000	966100000	1087700000
	-0.0201318	9.60388	Polyadenylate-binding protein (PABP)	A4IBV3	0.701996	1	64.645	31	28	0.97617	1.0039	42.9	45.5	1531700000	711800000	819910000	2485100000	1169700000	1315400000
	0.0297671	9.31099	Putative translation elongation factor 1-beta	A4IDB2	0.702519	1	23.234	8	7	0.99038	0.95119	65.4	65.4	820820000	363820000	457000000	1225600000	590800000	634790000
	0.0297405	8.79953	Putative chaperone protein DNAj	A4IC84	0.702825	1	37.72	5	6	1.039	0.99735	26.1	35.4	252450000	109090000	143360000	377820000	175490000	202330000
	-0.0970714	7.79984	Adenylyl cyclase-associated protein	A4IDX3	0.703006	1	29.372	1	3	NaN	1.0696	7	14.4	19734000	8948500	10786000	43338000	18582000	24756000
	-0.020026	9.90138	40S ribosomal protein S3a-2	A4IAU1	0.703184	4	30.008	21	21	0.99271	1.0207	62.5	61.7	2902200000	1327500000	1574600000	5066300000	2365800000	2700500000
	-0.0458047	7.9794	Alpha/beta-hydrolase-like protein	A4HRG8	0.703824	1	22.998	1	2	1.0064	1.074	8.7	12.8	22233000	9761600	12472000	73135000	32052000	41083000
	0.0561251	7.84571	Putative DNA topoisomerase III (EC 5.99.1.2)	A4I3Q5	0.704332	1	96.38	2	2	1.0628	0.98373	3.1	3.1	17809000	9372400	8436900	52289000	23349000	28940000
	0.0560262	7.84439	ATP binding protein-like protein	A4I8C0	0.70471	1	22.199	1	3	NaN	0.96191	9	27.5	13400000	6033200	7366700	56486000	29447000	27039000
	-0.0965317	7.61983	Putative 60S ribosomal protein	A4HVV7	0.704928	1	19.504	1	2	NaN	1.0692	7.7	27.1	7338800	3350000	3988800	34332000	17515000	16816000
	0.055751	7.26634	Uncharacterized protein	E9AI07	0.705762	1	29.744	2	1	1.0394	NaN	6.3	3.4	10114000	4028300	6085600	8350500	306190	8044300
	0.0556063	7.65713	Uncharacterized protein	A4HTK5	0.706315	1	26.11	1	2	NaN	0.96219	10.5	22.4	13574000	6303600	7270700	31834000	14436000	17398000
	-0.0961269	7.53259	Formate--tetrahydrofolate ligase (EC 6.3.4.3)	A4I5T5	0.706372	1	66.63	1	2	NaN	1.0689	2.3	4.2	14897000	7485400	7411100	19190000	7261200	11928000
	-0.0197345	9.46309	Putative Gim5A protein	A4IBQ9	0.706462	1	24.799	9	11	1.0012	1.0292	51.1	57.8	1144800000	551310000	593490000	1759800000	837510000	922300000
	-0.0957219	7.51743	Ribosome biogenesis protein BOP1 homolog	A4HUV2	0.707817	1	91.355	1	2	NaN	1.0686	2	5.2	6478600	3207300	3271400	26439000	10226000	16212000
	0.0544331	8.19334	Putative cation-transporting ATPase (EC 3.6.3.-)	A4HTD0	0.708356	1	139.54	4	8	1.0783	1.0014	6.7	11.6	51617000	21880000	29738000	104460000	46206000	58257000
	0.0543801	8.42244	Methionine aminopeptidase 2 (MAP 2) (MetAP 2) (EC 3.4.11.18) (Peptidase M)	A4HZM5	0.708678	1	51.275	6	4	1.0589	0.98239	22.6	15.3	116860000	56646000	60215000	147650000	71731000	75914000
	0.0291505	8.64418	Ubiquitin-conjugating enzyme-like protein (EC 6.3.2.19)	A4HVS0	0.709627	1	16.011	5	8	0.9271	0.89789	43.5	60.9	158310000	71282000	87026000	282430000	133850000	148580000
	-0.0950839	7.82421	Histone H2B	A4HXJ9	0.710095	1	12.535	2	2	1.0618	1.2336	42.3	43.2	30203000	13910000	16293000	36510000	14789000	21721000
	0.0538443	8.33276	Putative serine/threonine protein phosphatase type 5 (EC 3.1.3.16)	A4HXP1	0.711935	1	52.995	7	6	1.0418	0.96688	20	18.3	95177000	39969000	55209000	119980000	62732000	57247000
	0.0289314	9.07778	Stress-inducible protein STI1 homolog	A4ICY0	0.712158	1	29.04	11	12	1.039	0.99849	55.3	48.6	447550000	202340000	245220000	748580000	350070000	398520000
	0.0538381	7.39	Uncharacterized protein	A4I7A9	0.713089	1	27.257	1	3	NaN	0.96337	5.6	16.5	7065300	3574100	3491200	17482000	8620800	8861100
	0.0287827	9.42893	Aspartate aminotransferase (EC 2.6.1.1) (Putative aspartate aminotransferase) (EC 2.6.1.1)	Q2PD92	0.713878	7	46.119	22	18	1.0417	1.0014	56.1	63.3	1200200000	534260000	665900000	1484700000	690470000	794230000
	0.028773	9.51957	Putative mitochondrial processing peptidase, beta subunit (EC 1.10.2.2)	A4IB31	0.71399	1	54.587	23	25	0.99021	0.95231	56.9	59	1391400000	623170000	768260000	1916600000	915940000	1000600000
	-0.0438431	8.42902	Uncharacterized protein	A4I2C8	0.714021	1	39.356	4	7	1.0243	1.0919	15.8	25.8	81956000	37563000	44393000	186590000	83865000	102720000
	0.0534836	7.70711	Putative peter pan protein	A4HRX6	0.71445	1	43.128	2	2	1.1072	1.0327	8.2	8.2	13414000	4352000	9061500	37532000	17043000	20489000
	0.053375	7.95498	Uncharacterized protein	A4HY31	0.714793	1	73.295	2	4	1.1178	1.0443	4	8.3	25833000	11070000	14763000	64319000	27056000	37263000
	0.0533817	7.61676	Uncharacterized protein	A4I6G8	0.714842	1	35.261	3	2	1.1221	1.049	13.9	8.5	24804000	10610000	14194000	16573000	7282200	9290500
	0.053329	7.65422	2-oxoglutarate dehydrogenase, e3 component,lipoamidedehydrogenase-like protein (EC 1.2.4.2)	A4I769	0.715044	1	52.007	1	2	NaN	0.96371	4	8.2	20208000	12393000	7815100	24896000	10999000	13896000
	-0.092884	7.24566	Small nuclear ribonucleoprotein component-like protein	A4I843	0.717971	1	110.08	0	2	NaN	1.0665	0	3.8	0	0	0	17606000	7699900	9906200
	0.0284176	8.90917	Proliferating cell nuclear antigen	A4HWN2	0.718107	1	32.408	10	12	1.049	1.0093	46.8	51.5	325790000	150860000	174930000	485490000	220750000	264740000
	0.0527728	8.1144	Putative coatomer gamma subunit	A4I3Z5	0.718466	1	95.589	6	5	1.0447	0.97105	8.8	7.3	49905000	21911000	27994000	80232000	40072000	40160000
	0.0524161	7.54783	Uncharacterized protein	A4IC46	0.718554	1	28.901	1	2	NaN	0.96432	5.1	15.7	4751300	2197900	2553400	30553000	16553000	14000000
	0.0522665	7.40178	Putative soluble n-ethylmaleimide sensitive factor	A4HYZ8	0.719129	1	32.054	2	2	NaN	0.96442	6	8.2	5212900	2907600	2305300	20009000	10026000	9982900
	-0.0923035	7.81398	Cytosolic leucyl aminopeptidase (EC 3.4.11.1)	A4I0E4	0.720054	1	60.017	2	3	0.88771	1.0118	4.6	6.7	24234000	11923000	12310000	40926000	18385000	22541000
	0.0524239	8.52749	Uncharacterized protein	A4IC29	0.720596	1	23.227	6	8	1.1068	1.0339	30.7	37.6	132820000	57861000	74957000	204070000	115850000	88216000
	-0.0184133	9.41049	60S ribosomal protein L30	A4IAS5	0.721383	1	11.382	8	9	1.0014	1.0275	80.8	65.4	1060900000	530260000	530620000	1512400000	779860000	732550000
	0.0280892	8.83124	Putative ubiquitin-activating enzyme e1 (EC 6.3.2.19)	A4I0A5	0.721918	1	115.1	13	18	1.0196	0.98066	21	26.1	231460000	96539000	134920000	446550000	223270000	223280000
	0.0518117	8.38969	Putative DEAD box RNA helicase	A4IDI7	0.724341	1	63.073	7	11	1.063	0.98997	19.4	32.2	87936000	37234000	50703000	157360000	77108000	80247000
	-0.0181038	9.45599	Putative ribosomal protein S7	A4HRG4	0.724894	1	23.816	11	14	0.99042	1.0156	51.5	55.5	1007600000	459470000	548150000	1849900000	876930000	972990000
	-0.0909064	7.88941	Uncharacterized protein	A4I9J3	0.725076	1	82.083	3	3	0.96803	1.0991	5.1	6.1	34890000	15278000	19611000	42629000	20978000	21651000
	-0.090718	7.42776	Uncharacterized protein	A4HWE3	0.725754	1	77.083	1	2	NaN	1.0649	3.7	7.3	4047600	1649000	2398600	22729000	8614100	14114000
	0.0515046	8.43348	Putative adenylate kinase (EC 2.7.4.3)	A4I9I0	0.726221	1	24.444	7	8	1.0385	0.96694	41.3	38.5	101560000	48124000	53439000	169760000	77260000	92500000
	-0.0904564	7.88011	Putative 40S ribosomal protein S30	A4I595	0.726696	1	7.3727	2	2	1.0119	1.154	25.8	25.8	29438000	13849000	15589000	46439000	20561000	25878000
	-0.041365	8.53447	Putative DnaJ protein	A4HZ48	0.726977	1	49.77	9	8	0.91888	0.976	30.5	28.9	131130000	55131000	75997000	211220000	101690000	109530000
	-0.0899535	7.93994	Uncharacterized protein	A4HYI4	0.728508	1	43.28	4	4	0.89881	1.0201	16.1	11.1	39939000	19091000	20848000	47146000	24771000	22375000
	-0.0409419	8.53617	Probable methylthioribulose-1-phosphate dehydratase (MTRu-1-P dehydratase) (EC 4.2.1.109)	A4I3R0	0.729197	1	25.459	5	4	1.0119	1.0728	35.1	24.9	131070000	59551000	71516000	212620000	105610000	107010000
	0.027387	9.7306	Putative 60S ribosomal protein L5	A4IB88	0.730091	1	34.027	15	19	1.0192	0.98123	51.8	50.8	2051100000	912120000	1139000000	3326700000	1602800000	1723900000
	0.0272944	8.98556	Putative mitochondrial processing peptidase alpha subunit	A4HZ33	0.73117	1	51.296	14	17	1.0018	0.96488	42.6	51.8	356060000	157300000	198770000	611240000	279960000	331270000
	0.0505927	8.30614	Putative phosphoglucomutase (EC 5.4.2.2)	A4HZ63	0.731816	1	63.838	5	9	1.117	1.0478	14.4	28	53369000	23828000	29542000	149000000	66609000	82392000
	-0.0174528	8.68646	Uncharacterized protein	A4I633	0.732297	1	90.632	12	11	0.97695	1.001	21.8	20.2	223050000	92421000	130630000	262750000	119980000	142770000
	0.0271497	9.69863	Peptidyl-prolyl cis-trans isomerase (EC 5.2.1.8)	A4I1D2	0.732859	1	18.771	12	11	0.994	0.95786	90.4	71.2	2198800000	1014000000	1184800000	2797300000	1287800000	1509500000
	0.0483277	7.77267	Uncharacterized protein	A4HU39	0.734344	1	22.169	2	2	1.0737	1.0056	15.3	15.3	21099000	9908100	11191000	38149000	18213000	19937000
	0.0501761	8.4508	Putative glutaminyl-tRNA synthetase (EC 6.1.1.18)	A4HWN1	0.734376	1	66.009	9	9	0.96449	0.90392	17.7	20	101480000	46175000	55309000	180880000	87774000	93110000
	0.048056	7.7171	Uncharacterized protein	A4I9Q7	0.735397	1	77.591	3	2	1.0995	1.0328	9.3	8.1	28483000	9444800	19038000	23648000	6801800	16846000
	0.0479498	7.76388	Uncharacterized protein	A4HUZ8	0.735809	1	106.47	1	3	NaN	0.96731	2.3	7	14289000	5848300	8440800	43771000	21809000	21963000
	-0.0396234	7.97234	Histone H2B	A4I394	0.73613	1	15.775	3	3	0.99606	1.0529	19	20.4	21127000	11008000	10119000	72702000	36122000	36580000
	0.0495764	8.12761	Putative uracil phosphoribosyltransferase (EC 2.4.2.9)	A4I9Q8	0.738067	1	27.172	4	7	0.95059	0.89339	16.1	35.1	35023000	16402000	18621000	99134000	50613000	48520000
	0.0265905	9.84909	Uncharacterized protein	A4IA34	0.739398	1	21.992	17	15	1.0169	0.9801	68.7	65.2	2903500000	1372800000	1530700000	4161100000	1968200000	2192900000
	0.0469258	7.64356	V-type proton ATPase subunit a	A4I0M2	0.739784	1	87.729	2	3	1.1056	1.0411	3.1	4.6	12960000	4569600	8390400	31051000	15000000	16050000
	0.0467222	7.89942	Uncharacterized protein (Fragment)	A4HV22	0.740576	1	61.978	3	5	0.95599	0.90103	8.8	11.1	30615000	13979000	16636000	48712000	24495000	24216000
	0.0491485	8.54235	Putative N-acetyltransferase subunit Nat1	A4ICK2	0.740704	1	81.487	9	11	1.1299	1.0645	15	20.4	115940000	43131000	72807000	232680000	111290000	121390000
	0.026432	9.42454	Putative RNA-binding protein	E9AHW1	0.741255	1	30.258	15	16	1.0031	0.96723	69	76.6	988030000	457410000	530620000	1669900000	791550000	878390000
	0.0464652	7.93209	MGT2 magnesium transporter	A4I1F1	0.741575	1	46.019	2	2	1.0117	0.94898	7.5	4.4	49298000	21648000	27650000	36227000	18424000	17803000
	0.0489312	7.99698	ATP-binding cassette protein subfamily B, member 1	A4I194	0.742045	1	71.665	3	2	1.0535	0.98474	8.1	6.4	59272000	27118000	32154000	40036000	19387000	20649000
	-0.0165084	8.85435	Putative ribosomal protein L24	A4ICM4	0.743082	1	14.585	3	3	0.97224	0.99502	30.6	30.6	259770000	111170000	148600000	455310000	206310000	249000000
	0.0482603	8.22686	UDP-glucose pyrophosphorylase (EC 2.7.7.9)	A4HXX2	0.746188	1	54.364	5	5	1.0226	0.95654	13	14.8	66622000	30623000	35998000	101980000	52310000	49669000
	0.0450605	7.92209	Topoisomerase I-like protein	Q9Y180	0.747044	2	73.565	2	4	1.1172	1.0568	5.8	11.7	37983000	16205000	21778000	45594000	14298000	31296000
	-0.0160861	9.30624	Uncharacterized protein	A4HVW1	0.747921	1	22.406	9	10	0.9982	1.0208	52.3	52.3	778020000	355720000	422300000	1246100000	572120000	673980000
	0.0258306	9.6102	60S ribosomal protein L18a	A4I7Q4	0.748313	1	20.789	11	9	1.0315	0.99539	59.2	54.7	1401500000	647240000	754230000	2674200000	1281400000	1392800000
	0.0257998	9.38791	Uncharacterized protein	A4I2T3	0.748675	1	59.993	27	28	1.0199	0.98407	60.3	60.3	932350000	426780000	505570000	1510600000	728350000	782240000
	0.0446366	7.24195	Uncharacterized protein	A4HTJ1	0.748697	1	212.08	3	2	1.0361	0.97395	2	1.6	7842500	3429400	4413100	9613700	4366200	5247500
	-0.0160161	9.32148	Uncharacterized protein	A4HW91	0.748724	1	111.61	21	25	0.95016	0.97299	25.2	33.6	665320000	313450000	351870000	1431100000	660940000	770120000
	-0.0159747	9.05274	Uncharacterized protein	A4IE04	0.749199	1	41.054	11	12	1.0017	1.0243	38.8	43	588040000	247540000	340500000	541070000	253110000	287960000
	0.0257085	8.8063	Uncharacterized protein	A4I7R1	0.74975	1	102.19	18	19	1.0214	0.98565	26	24.9	229670000	104860000	124810000	410510000	199910000	210600000
	-0.015918	9.58507	Putative 60S ribosomal protein L7	E9AHB0	0.74985	2	28.874	16	17	0.99506	1.0173	51.2	52.8	1576600000	697230000	879370000	2269900000	1071500000	1198400000
	0.0476174	8.25632	Putative leucine-rich repeat protein	A4I9M5	0.750166	1	65.848	3	6	1.1027	1.0369	7.7	15.5	42393000	17819000	24574000	138040000	56713000	81327000
	-0.0158765	9.33228	Putative 10 kDa heat shock protein	A4I1Z4	0.750327	1	10.707	6	6	0.98368	1.0056	57	57	968020000	454070000	513950000	1181200000	571180000	609970000
	0.0255842	9.33267	Putative GTP-binding protein	A4I1I6	0.751211	1	24.224	10	10	0.99467	0.96051	50.5	50	989250000	482360000	506890000	1161900000	564040000	597890000
	0.0473096	8.4267	Uncharacterized protein	E9AHW9	0.752072	1	40.714	2	5	0.96365	0.9066	13.7	29.8	59496000	28260000	31236000	207620000	102570000	105050000
	-0.0831008	7.791	Putative dynein heavy chain	A4I2W5	0.753348	1	498.45	3	4	0.80963	0.92728	1	1.6	17227000	8116300	9110600	44575000	20708000	23867000
	-0.036244	7.9568	Putative prostaglandin f synthase (EC 1.1.1.188)	A4I7L0	0.753996	1	31.876	2	3	1.0584	1.1211	9.6	16.4	35459000	14583000	20876000	55072000	25074000	29998000
	-0.0828388	7.73077	Uncharacterized protein	E9AHE6	0.754303	1	12.312	2	3	NaN	1.0591	19.1	32.7	20928000	9382000	11546000	32870000	14630000	18240000
	0.0252962	10.9018	Elongation factor 1-alpha	A4HX73	0.754603	3	49.128	41	40	1.0126	0.97773	82	83.7	31325000000	14297000000	17028000000	48443000000	23853000000	24590000000
	0.0252941	8.64176	Proteasome subunit alpha type (EC 3.4.25.1)	A4IDD0	0.754628	1	29.691	9	10	0.99918	0.96507	51.1	50.4	201160000	94583000	106570000	237130000	108960000	128170000
	-0.0827076	7.76261	Uncharacterized protein	A4HW24	0.754781	1	42.427	2	2	0.83775	0.95164	12.6	8.6	26691000	13589000	13103000	31200000	13179000	18021000
	-0.0359747	7.98147	Uncharacterized protein	A4IBQ8	0.755425	1	27.408	3	4	0.98344	1.0338	18.2	22.9	26178000	11553000	14625000	69646000	32717000	36929000
	0.0252238	8.77069	Putative Pyridoxal kinase (EC 2.7.1.35)	A4I5F6	0.755457	1	33.128	6	7	1.0439	1.0087	35.8	35.4	350160000	155080000	195080000	239620000	119580000	120050000
	0.0427197	7.94691	Universal minicircle sequence binding protein	A4IDD2	0.756185	1	12.612	1	1	1.0559	0.99581	59.1	65.2	21750000	10054000	11697000	66743000	31787000	34957000
	-0.0152718	8.71021	Putative small GTP-binding protein Rab11	A4HUK3	0.75728	2	23.402	6	7	0.97822	0.99928	45.7	46.6	184550000	83518000	101030000	328560000	157800000	170770000
	0.0421759	7.60055	Ubiquitin carboxyl-terminal hydrolase (EC 3.4.19.12)	A4I161	0.758314	1	25.153	2	2	1.2914	1.3022	11.2	12.4	16882000	6835500	10046000	22979000	8903500	14076000
	0.0416767	7.81842	Uncharacterized protein	A4I274	0.76027	1	57.453	2	2	1.1595	1.1122	7.7	6	39781000	18598000	21183000	26049000	10822000	15227000
	0.0459404	8.07505	Proteasome subunit beta type (EC 3.4.25.1)	A4IDD6	0.760572	1	33.615	3	3	1.0848	1.0205	13.9	11.3	59485000	22547000	36937000	59380000	27795000	31586000
	-0.0149728	9.70394	Putative 60S ribosomal protein L9	E9AGX3	0.760725	2	21.529	13	11	1.0127	1.0345	67.4	61.1	1507300000	693560000	813740000	3550200000	1669100000	1881200000
	0.0247204	9.40408	Dihydrolipoyl dehydrogenase (EC 1.8.1.4)	A4I8F6	0.761399	1	50.617	21	22	0.97642	0.94505	59.5	58.8	1118400000	472690000	645730000	1417200000	687430000	729770000
	-0.0148489	9.26747	Putative 40S ribosomal protein S17	A4I3Y8	0.762155	1	16.482	10	13	0.98588	1.0064	49	60.8	619850000	283610000	336240000	1231400000	574750000	656650000
	0.0411507	7.90624	Uncharacterized protein	A4IBM7	0.762332	1	117.29	3	4	1.1239	1.0707	4.7	6.5	31107000	11369000	19738000	49475000	25758000	23717000
	0.0453412	8.57735	Putative NADH dehydrogenase (EC 1.6.99.3)	A4IDV2	0.764302	1	57.453	8	7	0.96878	0.91318	27.7	23.1	166240000	72951000	93285000	211640000	101910000	109730000
	0.0405658	7.8172	Uncharacterized protein	A4I4E9	0.764628	1	56.73	4	3	0.91266	0.87384	12.5	11.8	34758000	14899000	19859000	30887000	16116000	14771000
	0.0402666	7.61358	Putative glycoprotein 96-92	A4I3V1	0.765803	1	61.059	2	5	1.0472	0.99068	5.9	10.3	20758000	8460600	12297000	20317000	10157000	10160000
	0.0450651	8.29007	Putative heat shock protein HslVU, ATPase subunit HslU (Regulatory subunit of the HslVU complex)	Q8I0E1	0.766022	1	55.673	3	4	1.0122	0.95124	11.1	16.5	75935000	37275000	38660000	119080000	56488000	62589000
	0.0449953	8.28036	Putative vesicle-fusing ATPase (EC 3.6.4.6)	A4HYS3	0.766457	1	81.104	8	5	0.99817	0.9388	14.2	9.6	127210000	55274000	71933000	63494000	30781000	32713000
	0.0398363	7.86714	Putative arginine N-methyltransferase (EC 2.1.1.-)	E9AG49	0.767493	1	44.284	4	4	1.0309	0.97552	10.6	10.6	35780000	14839000	20941000	37864000	19372000	18493000
	0.0445026	8.56448	Mitochondrial RNA binding protein 2	A4HU34	0.769529	1	26.964	7	7	0.99043	0.93264	30.2	30.2	162450000	73641000	88811000	204390000	100140000	104240000
	0.0444805	8.27746	Glycylpeptide N-tetradecanoyltransferase (EC 2.3.1.97)	A4I7H1	0.769667	2	48.6	4	5	0.99095	0.93312	14	27.3	56836000	25817000	31018000	132600000	70015000	62584000
	0.0443533	8.32724	Putative proteasome regulatory non-ATP-ase subunit 2	A4I3Q0	0.770461	1	107.76	11	7	0.98797	0.93069	14.8	8	95263000	45950000	49313000	117180000	55543000	61635000
	0.0389445	7.8258	Uncharacterized protein	A4I1H5	0.771001	1	26.008	3	3	1.0751	1.0208	18.4	18.4	26136000	12262000	13873000	40822000	22220000	18602000
	0.0239079	9.15912	Putative trypanothione synthetase (EC 6.3.1.9)	A4I2Z3	0.771019	1	74.229	17	19	1.0097	0.97683	32.7	35	490070000	222070000	268000000	952460000	454700000	497760000
	0.0384507	7.86116	ADP-ribosylation factor-like protein	A4I5R5	0.772945	1	20.022	1	3	NaN	0.9737	14.5	31.3	13657000	5936800	7720000	58980000	28800000	30179000
	0.0438972	8.38731	Uncharacterized protein	E9AHD5	0.77331	1	19.557	2	7	1.1114	1.0522	12	34.7	37447000	15991000	21456000	206510000	92291000	114220000
	-0.0138062	9.15024	Lysine--tRNA ligase (EC 6.1.1.6) (Lysyl-tRNA synthetase)	A4HWC4	0.774213	1	67.188	18	18	0.99193	1.0111	36.7	39.8	682200000	301880000	380320000	731130000	332580000	398550000
	0.0437396	8.55362	Uncharacterized protein	A4IC22	0.774295	1	38.588	9	8	0.91206	0.86994	33	30.9	140950000	67259000	73687000	216830000	112360000	104470000
	-0.0771009	7.82587	Uncharacterized protein	A4IDK1	0.775309	1	50.158	2	2	0.70192	0.83752	8.2	8.2	26149000	14121000	12028000	40819000	18752000	22066000
	0.0378045	7.72575	Transmembrane/endomembrane-like protein	A4IAD3	0.775491	1	70.764	2	4	1.054	1.0009	3.6	7.1	15511000	6733000	8778200	37669000	17902000	19766000
	0.023521	9.24297	40S ribosomal protein S12	A4HVI6	0.775613	1	15.592	11	11	1.0168	0.98418	80.9	79.4	777790000	354550000	423250000	971930000	459010000	512920000
	0.0435209	8.41137	Uncharacterized protein	A4HSG7	0.775663	1	22.411	4	4	1.041	0.98015	32.1	31.6	114370000	47922000	66446000	143480000	69290000	74187000
	0.0432804	8.21083	Putative vacuolar ATP synthase subunit c (EC 3.6.3.6)	A4HXT1	0.777167	1	47.354	7	5	1.099	1.0396	24.3	18.4	88136000	36226000	51910000	74354000	36056000	38298000
	-0.0765921	7.91861	Uncharacterized protein	A4IAD0	0.77718	1	17.656	2	2	0.85488	0.95996	13	17.9	44733000	21766000	22967000	38177000	17978000	20199000
	-0.0317597	8.61052	Putative spermidine synthase (EC 2.5.1.16)	A4HS53	0.777906	5	32.926	8	6	0.99334	1.0383	38	31.3	134020000	59219000	74797000	273850000	122410000	151440000
	0.0429575	8.45123	Putative electron-transfer-flavoprotein, alpha polypeptide	A4I3J0	0.779189	1	33.634	5	7	0.89698	0.8595	24.9	39.7	85167000	38455000	46711000	197470000	99525000	97947000
	-0.0760117	7.76809	Uncharacterized protein	A4IAI3	0.779315	1	29.761	1	3	NaN	1.0541	5.5	21.2	12482000	6116000	6365900	46144000	20400000	25744000
	0.0232074	9.22917	Peroxidoxin (EC 1.11.1.-) (Putative mitochondrial peroxiredoxin)	Q95U89	0.779342	1	25.37	9	8	0.9954	0.96429	55.3	47.3	683110000	295090000	388020000	1011900000	470680000	541250000
	-0.0132309	9.17847	Galactokinase-like protein	A4IBE2	0.78089	1	53.464	13	12	0.99399	1.0124	37.4	35.3	469930000	213720000	256210000	1038300000	407560000	630710000
	-0.0132121	8.98997	Histone H3	A4HUJ9	0.781108	2	14.633	0	3	NaN	1.0092	34.6	63.8	0	0	0	977170000	453570000	523610000
	-0.0311208	8.41598	ADP/ATP mitochondrial carrier-like protein	A4HW41	0.78133	1	40.187	6	7	0.97025	1.0131	21.5	25	59666000	26955000	32711000	200940000	71453000	129490000
	0.023017	9.33519	Transketolase (EC 2.2.1.1)	A4I115	0.781608	1	71.876	14	18	1.0449	1.0129	26.8	35.6	882060000	388940000	493120000	1281600000	608170000	673410000
	0.03623	7.36214	Uncharacterized protein	A4ID51	0.781706	1	23.11	1	2	NaN	0.9752	4.5	10	4899100	1999400	2899700	18123000	8103800	10020000
	0.036195	7.77586	Putative DEAD box RNA helicase	A4I3N2	0.781844	1	43.981	3	2	0.9624	0.91877	9.3	8.2	30337000	13693000	16644000	29347000	13908000	15439000
	0.0360377	7.82674	Uncharacterized protein	A4IDM9	0.782466	1	29.827	1	3	NaN	0.97533	5.6	19.1	19829000	9146300	10682000	47273000	23901000	23373000
	-0.0130809	8.88451	Putative carnitine/choline acetyltransferase (EC 2.3.1.-)	A4I4I8	0.782634	1	68.592	15	17	0.96008	0.9786	32.7	37.6	258450000	120960000	137480000	508040000	246840000	261200000
	0.0359054	7.49689	Putative Qa-SNARE protein	A4HT91	0.782989	1	17.97	2	1	1.0252	NaN	21.4	8.9	19031000	7831500	11199000	12366000	5627600	6738600
	-0.0306631	7.99293	Uncharacterized protein	A4HX49	0.783786	1	13.182	2	2	0.84228	0.89633	29.2	29.2	36796000	19200000	17596000	61589000	26458000	35131000
	-0.0746424	7.63719	Putative haloacid dehalogenase-like hydrolase	A4I3L6	0.784361	1	31.55	0	2	NaN	1.0531	0	15.5	0	0	0	43370000	21084000	22287000
	0.0420652	8.39623	Uncharacterized protein	A4I8X2	0.784783	2	27.844	6	4	0.96137	0.91091	33.7	20.2	103520000	45110000	58410000	145500000	69963000	75536000
	-0.0128339	8.79669	Putative 3,2-trans-enoyl-CoA isomerase, mitochondrial (EC 5.3.3.8)	A4I708	0.785507	2	38.656	9	9	1.0328	1.0532	37.1	34.5	256640000	113590000	143060000	369520000	170130000	199390000
	-0.0302701	8.28726	Putative 60S acidic ribosomal protein	A4IDP3	0.785896	1	25.237	5	4	0.89384	0.93929	28.6	22.9	85986000	37670000	48315000	107770000	51536000	56233000
	-0.0738202	7.73217	Putative eukaryotic translation initiation factor eIF-4E	A4I2V4	0.787395	1	23.61	1	2	NaN	1.0525	8.9	16	10379000	4691200	5688200	43593000	22765000	20828000
	0.0415847	8.57646	Phosphatase-like protein	A4HYZ4	0.7878	1	23.461	4	4	1.1868	1.1472	23.5	23.9	94391000	38927000	55464000	282710000	152130000	130580000
	0.0345149	7.79559	Uncharacterized protein	A4I4U8	0.788491	1	21.038	1	3	NaN	0.97636	7.1	17.9	13590000	5344600	8245200	48868000	25692000	23176000
	0.0414208	8.27539	Uncharacterized protein	A4I5B6	0.78883	1	16.571	4	4	1.0139	0.95753	30.1	34.9	60606000	27786000	32820000	127930000	55417000	72509000
	0.0223978	8.90904	Putative high mobility group protein homolog tdp-1	A4I4D9	0.788993	1	34.009	11	15	1.0509	1.02	34.8	47	182810000	82058000	100750000	628220000	296950000	331260000
	-0.0293497	8.37159	DNA polymerase beta	Q9U6N3	0.790845	2	42.7	4	5	0.86889	0.91673	13.6	20.2	69315000	36220000	33095000	165970000	79259000	86716000
	-0.0123692	8.6936	Peptidyl-prolyl cis-trans isomerase (EC 5.2.1.8)	A4I935	0.790921	1	28.618	7	6	0.97258	0.98976	23.6	23.6	197980000	91212000	106770000	295880000	144280000	151600000
	-0.0291525	8.32443	Dihydroorotate dehydrogenase (EC 1.3.3.1)	E9AGN2	0.791906	1	33.894	4	5	0.88597	0.93108	24.6	27.2	116040000	47483000	68553000	95034000	46445000	48589000
	-0.0122367	8.88201	Uncharacterized protein	A4HVR4	0.792467	1	90.982	16	19	1.0356	1.0554	29.5	34.3	289260000	137820000	151440000	472830000	216100000	256730000
	0.040632	8.03096	Thioredoxin-like protein	A4IB19	0.793791	1	25.431	3	1	1.0106	0.95554	28.5	6.1	46465000	19260000	27205000	60923000	30760000	30162000
	-0.0717627	7.56022	Uncharacterized protein	A4HUC0	0.795001	1	79.923	1	2	NaN	1.051	3.7	3.8	12839000	5082800	7756000	23487000	9712000	13775000
	-0.0717627	7.46847	Uncharacterized protein	A4IBK2	0.795001	1	65.416	1	3	NaN	1.051	2.2	10.5	2942300	1298300	1643900	26466000	11736000	14729000
	0.0325241	7.46451	Putative phosphoglycerate mutase protein (EC 5.4.2.1)	A4HTF6	0.796387	1	20.262	3	1	1.0228	NaN	18.9	3.8	20090000	8862700	11228000	9051100	4507400	4543700
	0.0217645	9.47847	Putative pyruvate dehydrogenase E1 beta subunit (EC 1.2.4.1)	A4I1L9	0.796563	1	37.845	15	18	1.003	0.97333	52.6	54.9	1190900000	640520000	550370000	1818400000	917850000	900550000
	0.0323592	7.60164	Uncharacterized protein	A4I631	0.797042	1	66.66	2	2	NaN	0.97782	3.7	3.7	12876000	6097200	6779200	27085000	12337000	14749000
	-0.011824	9.68527	40S ribosomal protein S6	A4HZI4	0.797285	2	28.276	15	16	0.97771	0.99407	50.6	50.6	1897000000	864180000	1032900000	2947700000	1427100000	1520600000
	0.0398127	8.41086	Putative PUF1	A4ICY3	0.798954	1	61.218	6	5	1.1639	1.121	16.3	14.8	129580000	53787000	75796000	127970000	60007000	67967000
	-0.0115425	9.08729	Uncharacterized protein	A4HUZ1	0.800577	1	37.409	10	15	1.0412	1.0606	36.8	62.6	330070000	151390000	178680000	892540000	414000000	478540000
	-0.0113568	8.72464	Uncharacterized protein	A4IAJ9	0.802751	1	89.218	8	9	1.0974	1.1275	11.6	15.6	170260000	65120000	105140000	360190000	108690000	251490000
	0.0212279	9.98821	Putative ATP-dependent RNA helicase	A4I7K4	0.802994	1	66.808	34	34	1.0126	0.98324	70.7	67.4	3880100000	1767500000	2112600000	5852100000	2788800000	3063300000
	-0.069524	7.90957	Uncharacterized protein	A4I8G3	0.803299	1	64.392	4	2	0.96579	1.0637	12.4	6.8	50449000	22591000	27858000	30753000	14662000	16092000
	-0.0112805	9.16079	Obg-like ATPase 1	A4I330	0.803645	1	44.019	9	7	1.0284	1.046	36.5	25.5	767790000	343680000	424110000	680290000	317140000	363140000
	0.0306892	7.11701	Uncharacterized protein	A4I0X2	0.803683	1	9.7654	2	1	1.0215	NaN	28.2	12.9	13092000	6176900	6914700	0	0	0
	0.02111	8.90292	Putative ADP-ribosylation factor	A4I784	0.804409	1	20.175	11	12	1.0428	1.0135	76.4	76.4	283510000	122510000	161010000	516180000	240660000	275520000
	0.0210208	9.25075	Putative threonyl-tRNA synthetase (EC 6.1.1.3)	A4IB34	0.80548	1	89.623	22	34	1.0417	1.0125	33.5	53.4	641150000	285690000	355460000	1140200000	530790000	609390000
	-0.0111145	9.23012	Uncharacterized protein	A4HZ42	0.805589	1	46.709	21	20	0.98575	1.0011	50	44.4	748390000	337110000	411280000	950320000	439950000	510370000
	0.0209934	9.52449	Uncharacterized protein	A4HX65	0.805809	1	87.574	35	35	1.0269	0.99759	48.1	47.9	1497300000	679750000	817500000	1848400000	879980000	968420000
	-0.0265549	8.37966	Uncharacterized protein	A4I9W1	0.805922	1	37.853	4	7	0.98572	1.0227	13.1	31	86285000	43984000	42301000	153410000	71258000	82150000
	0.0386587	8.3192	Putative tryptophanyl-tRNA synthetase (EC 6.1.1.2)	A4I443	0.80624	1	45.4	3	8	0.98932	0.93897	13.4	35.1	45614000	21593000	24021000	162930000	78558000	84368000
	0.0209502	9.21879	Uncharacterized protein	A4I1B7	0.806328	1	45.139	17	15	0.99276	0.96479	54.2	50.2	505360000	232370000	272990000	1149600000	580490000	569130000
	0.0209367	8.6665	Putative aminopeptidase P	A4IBC7	0.80649	1	53.724	11	7	1.0499	1.0211	35.3	18	247740000	114600000	133140000	216240000	98456000	117780000
	0.0298416	7.50275	Uncharacterized protein	A4HTB7	0.807059	1	37.111	2	1	1.0209	NaN	11.9	3.3	21648000	7590900	14057000	10176000	4333900	5842400
	-0.0683926	7.44243	Uncharacterized protein	A4HUJ0	0.807501	1	46.194	2	1	0.9537	NaN	6.9	3.6	16419000	8589500	7829400	11278000	4731700	6546500
	-0.0683269	7.21141	Putative cAMP specific phosphodiesterase	A4HWN7	0.807746	1	103.9	0	2	NaN	1.0485	2.6	5.5	0	0	0	16271000	7639000	8631700
	0.0207813	9.04412	60S ribosomal protein L37a (Putative 60S ribosomal protein L37a)	A4HZI8	0.808356	1	10.313	5	4	1.0221	0.99313	45.7	37	468760000	207990000	260770000	638160000	301620000	336540000
	-0.0259935	7.96713	Uncharacterized protein	E9AG41	0.80896	1	91.742	3	4	0.94172	0.97793	5.7	7.5	32404000	15635000	16769000	60306000	28750000	31556000
	0.0207287	9.60696	Putative 60S ribosomal protein L13a	A4HWB9	0.808988	1	25.417	9	10	1.0216	0.99271	41.9	41.9	1526100000	872480000	653580000	2519300000	1401600000	1117800000
	-0.0679417	7.38866	Protein SEY1 homolog (EC 3.6.5.-)	A4I7K1	0.809177	1	98.35	2	2	0.8397	0.93607	3.7	3.4	15900000	6870200	9030100	8571500	4072900	4498600
	0.0289255	7.34463	Putative small nuclear ribonucleoprotein polypeptide e	A4I5F2	0.810712	1	9.9263	1	2	NaN	0.98015	14	22.1	6682900	2800400	3882400	15429000	6545600	8883600
	-0.0256079	8.36828	Uncharacterized protein	A4HYY7	0.811048	1	15.884	4	3	1.0004	1.0369	53.8	39.3	84458000	37053000	47405000	149040000	61920000	87123000
	0.0378515	8.01936	Uncharacterized protein	A4HXK2	0.811346	1	116.78	3	6	1.047	0.99387	5.4	9.3	31396000	13460000	17936000	73163000	33909000	39253000
	0.0378114	8.27587	Uncharacterized protein	A4I5D5	0.8116	1	29.092	4	6	1.0094	0.95812	18	26.4	41941000	16993000	24949000	146800000	62552000	84244000
	0.0286939	7.81641	Putative replication Factor A 28 kDa subunit	A4HWC8	0.811636	1	27.55	3	2	1.099	1.0625	12.1	8.2	36182000	16911000	19271000	29343000	13285000	16058000
	-0.0672771	7.54302	Uncharacterized protein	A4I5F4	0.81165	1	78.962	2	2	1.0218	1.1273	5.4	5.4	10733000	5636400	5096200	24183000	8546600	15636000
	0.0376218	8.19249	Prefoldin 5-like protein	A4HZU4	0.812801	1	17.9	5	4	0.95198	0.90838	35	29.9	70663000	30039000	40625000	85108000	39854000	45254000
	-0.0666842	7.89517	Phosphoribosylpyrophosphate synthetase (EC 2.7.6.1)	A4HTP6	0.813857	1	40.78	3	1	0.95483	NaN	17.3	8.4	53238000	21534000	31704000	25317000	14207000	11110000
	-0.066537	7.18631	Uncharacterized protein	A4HTM7	0.814405	1	47.621	0	1	NaN	1.0472	0	2.4	0	0	0	15357000	7802600	7554200
	0.0371295	8.56778	Uncharacterized protein	A4HTS8	0.81592	1	65.653	10	10	1.0466	0.99449	23.7	24.2	120950000	52780000	68175000	248690000	107680000	141010000
	0.0274625	7.51954	Uncharacterized protein	A4I8Z1	0.816555	1	35.711	2	2	1.1451	1.1194	9.8	13.8	8692700	3650500	5042200	24385000	11503000	12883000
	0.0273822	7.81682	Uncharacterized protein	A4IB97	0.816876	1	115.78	3	5	0.84556	0.83839	5.5	7.4	19975000	8934300	11041000	45612000	22302000	23310000
	-0.0655723	7.84688	Pyridoxal phosphate containing glycine decarboxylase (EC 1.4.4.2)	A4I1U2	0.818	1	106.46	0	4	NaN	1.0465	0	8.4	0	0	0	70287000	34899000	35388000
	-0.0243084	7.97372	Uncharacterized protein	A4I350	0.818094	1	53.015	3	4	0.96467	0.99809	7	13.6	23092000	11636000	11456000	71036000	33264000	37772000
	-0.0654837	7.84216	Uncharacterized protein	A4HY71	0.818331	1	23.833	2	3	0.90812	0.99688	12.7	18.9	24173000	12199000	11974000	45355000	20052000	25303000
	-0.0241962	8.04841	Putative cleavage and polyadenylation specificity factor	A4IAA9	0.818703	1	84.04	4	5	0.95498	0.98838	8.7	12.4	48925000	21502000	27423000	62868000	32009000	30859000
	-0.0241134	8.22339	Uncharacterized protein	A4ICN7	0.819153	1	25.611	3	5	1.0457	1.0856	16.7	29.8	48149000	19902000	28247000	119110000	55042000	64071000
	0.0198547	9.22194	Putative 40S ribosomal protein S23	E9AGX4	0.81951	1	15.935	8	8	1.0453	1.0179	60.1	61.5	689930000	304090000	385840000	977090000	435830000	541250000
	-0.0650208	7.46929	Uncharacterized protein	A4I4M3	0.820057	1	76.365	1	3	NaN	1.0461	2.4	5.3	5938100	3189700	2748400	23526000	9271500	14254000
	-0.023894	8.35789	Sulfurtransferase	A4HU69	0.820345	1	13.037	1	2	NaN	1.0167	28.6	40.3	156270000	72889000	83383000	71707000	32189000	39518000
	-0.0237875	8.52518	ATP-binding cassette protein subfamily F, member 3	A4I8P8	0.820923	1	74.736	5	11	0.87753	0.91763	12.7	32.8	61804000	27731000	34073000	273300000	148710000	124590000
	0.0362316	8.57343	Succinyl-CoA:3-ketoacid-coenzyme A transferase (EC 2.8.3.5)	A4I5L9	0.821618	2	53.379	8	8	0.9298	0.89201	23.4	24	154320000	75098000	79218000	220160000	102710000	117450000
	-0.00973047	9.44886	Putative ribonucleoprotein p18, mitochondrial	A4HWC9	0.821848	2	21.288	14	14	0.97011	0.98382	83.4	83.4	1085900000	492670000	593210000	1725100000	839750000	885350000
	-0.064469	7.7933	Uncharacterized protein	E9AHJ5	0.822116	1	69.233	1	3	NaN	1.0457	4.1	9.1	13395000	8372800	5022400	48735000	21125000	27610000
	0.025612	7.94963	Putative cytochrome c oxidase subunit 10 (EC 1.9.3.1)	A4I077	0.823959	1	14.115	3	3	1.0641	1.0291	29.7	29.7	31124000	15566000	15558000	57926000	26605000	31321000
	0.0255819	7.78209	Putative ribosome biogenesis regulatory protein (RRS1)	A4I590	0.82408	1	25.02	2	3	1.0447	1.009	12	18.1	33980000	15563000	18417000	26567000	12337000	14229000
	-0.00950137	8.6598	Putative electron transfer flavoprotein	A4I154	0.824547	1	28.29	5	7	0.93424	0.95	34.1	47.3	251450000	120410000	131040000	205430000	96059000	109370000
	-0.0231108	8.10125	Serine/threonine-protein phosphatase (EC 3.1.3.16)	A4I3E3	0.824602	1	34.387	4	3	1.2111	1.3208	15.3	12.6	59478000	21368000	38109000	66778000	23209000	43570000
	0.0194194	9.04025	Uncharacterized protein	A4I837	0.824763	1	117.63	15	18	1.0372	1.0102	19.2	25.6	334960000	153160000	181800000	762140000	351980000	410150000
	-0.0636404	7.51451	Uncharacterized protein	A4IA56	0.825211	1	66.953	2	2	0.91549	1.0018	4	4.3	14015000	6123500	7891300	18682000	8747500	9934200
	0.0252651	7.69194	Uncharacterized protein	A4IA81	0.825349	1	19.952	1	4	NaN	0.98264	4.5	40.4	4742700	2423900	2318800	44454000	20061000	24394000
	-0.0229337	8.50545	Uncharacterized protein	A4I2W0	0.825565	1	58.883	9	12	0.94433	0.97644	28.6	30.7	131080000	54546000	76536000	189140000	95367000	93772000
	-0.0629507	7.92068	Phosphatidylethanolaminen-methyltransferase-lik e protein (EC 2.1.1.17)	A4I735	0.827789	1	23.32	1	2	0.87909	0.9657	9.6	17.4	15198000	7120900	8077000	68109000	33888000	34221000
	-0.00919993	8.81235	Putative glycosomal membrane protein	A4I3V7	0.828101	1	23.774	7	6	0.99601	1.0088	28.4	25.7	268110000	121910000	146210000	381050000	183520000	197530000
	0.0191251	8.85794	Putative ubiquitin/ribosomal protein S27a	A4ICS4	0.828319	2	16.967	3	7	1.0724	1.0479	22.4	31.6	184750000	77510000	107240000	536260000	255880000	280370000
	-0.0627745	7.71984	Sodium stibogluconate resistance protein, putative (Fragment)	E8NHD1	0.828448	4	65.25	2	2	0.86387	0.9515	4.9	4.9	15113000	7002400	8110700	37349000	17006000	20342000
	-0.00916125	9.01136	Putative 2-oxoglutarate dehydrogenase, E2 component,dihydrolipoamide succinyltransferase (EC 2.3.1.61)	A4I3X3	0.828557	1	41.804	14	11	0.99439	1.0071	44	35	459020000	226480000	232540000	567480000	272750000	294730000
	0.0243845	7.32631	Uncharacterized protein	A4I7H8	0.82888	1	110.8	1	2	NaN	0.98324	1.3	2.7	6658800	3085400	3573500	14540000	7176000	7363900
	-0.0624927	7.67816	Mannose-6-phosphate isomerase (EC 5.3.1.8) (Fragment)	I3VJR4	0.829502	5	43.597	2	4	0.98989	1.0807	6.3	11.1	11102000	5167100	5934700	36559000	17081000	19477000
	0.0239465	7.93409	Uncharacterized protein	A4HWY2	0.830637	1	24.195	3	4	1.0156	0.98244	24.6	25.9	26118000	12740000	13379000	59802000	26131000	33671000
	-0.0619835	7.79286	Uncharacterized protein	A4I287	0.831407	1	24.224	1	2	NaN	1.0439	6.3	13.6	18561000	11343000	7217700	43506000	16958000	26548000
	0.034502	8.45352	Uncharacterized protein	A4I038	0.832619	1	42.855	5	5	0.95557	0.91505	20.9	21.7	111120000	41954000	69163000	173010000	86172000	86836000
	-0.0216055	8.39298	Uncharacterized protein	A4HT47	0.832798	1	27.038	5	5	0.98437	1.0143	29.5	32.7	99340000	35558000	63782000	147820000	72303000	75514000
	0.0187177	9.38988	Cyclophilin 40 (EC 5.2.1.8)	A4IC14	0.833247	1	38.514	12	13	1.0543	1.029	45.8	44.6	890040000	401000000	489040000	1564000000	719480000	844500000
	-0.0213347	8.48383	Putative proteasome regulatory ATPase subunit 2	A4HVN7	0.834274	2	49.289	7	9	0.96726	0.99663	20.5	29.7	154460000	82380000	72079000	150210000	64942000	85268000
	-0.0209111	8.31761	Cysteine proteinase	Q8WT31	0.836585	2	38.984	1	2	NaN	1.0146	3.1	5.6	74795000	30406000	44389000	132990000	62500000	70491000
	-0.0207316	8.47566	Amastin-like surface protein-like protein	A4I5B9	0.837565	1	24.466	3	3	1.0408	1.0745	26.1	26.1	105520000	41691000	63828000	193470000	82295000	111170000
	-0.00837944	9.22927	Putative vacuolar-type proton translocating pyrophosphatase 1 (EC 3.6.1.1)	A4I6P8	0.837793	1	83.225	18	18	1.0166	1.029	19.6	21.7	590410000	264720000	325690000	1105000000	521220000	583800000
	0.0220482	7.80599	Putative cytochrome c oxidase VIII (COX VIII) (EC 1.9.3.1)	A4I6T5	0.838263	1	18.812	1	2	1.0154	NaN	10.2	21	42189000	18797000	23392000	21783000	10454000	11329000
	-0.00831873	9.39142	Putative 40S ribosomal protein L14	A4I011	0.838512	1	26	10	12	1.0057	1.0175	34.3	37.8	922330000	422360000	499970000	1540400000	724700000	815700000
	-0.00831517	8.67294	Putative ATP synthase (EC 3.6.3.14)	A4ID98	0.838554	1	25.124	9	7	0.99358	1.0051	53.2	38.4	217500000	100330000	117170000	253410000	120410000	133000000
	-0.0205269	8.13564	Proteasome subunit beta type (EC 3.4.25.1)	A4HSQ5	0.838682	1	27.984	3	2	0.97978	1.0081	14.6	10.5	59395000	28798000	30597000	77264000	36539000	40724000
	-0.0202625	8.20302	Putative proteasome regulatory non-ATP-ase subunit 11	A4I9N5	0.840126	1	34.709	3	4	0.94422	0.97287	22	21.4	70650000	31023000	39627000	88945000	40166000	48779000
	0.0332927	8.29397	Uncharacterized protein	A4HS19	0.84033	1	31.964	4	4	1.0463	0.99961	17.6	17.9	104640000	44360000	60277000	92137000	43776000	48361000
	0.018027	9.37203	Putative IgE-dependent histamine-releasing factor	A4I0Y8	0.841616	1	19.447	11	13	1.019	0.99389	74.1	92.4	764690000	337760000	426940000	1590500000	753960000	836580000
	0.0179848	9.4187	Putative eukaryotic translation initiation factor 3 subunit 8	A4ICD8	0.842129	1	81.86	19	18	1.0137	0.98874	33.5	33.5	957280000	438880000	518400000	1665100000	781700000	883360000
	-0.0198792	8.15732	Uncharacterized protein	A4I023	0.84222	1	13.06	2	2	0.99195	1.0197	23.3	23.3	51980000	21217000	30763000	91676000	43718000	47958000
	-0.0590783	7.63634	Kynureninase (EC 3.7.1.3) (L-kynurenine hydrolase)	A4I2F1	0.842297	1	50.696	1	2	NaN	1.0418	2.8	6	15458000	5856800	9601000	27827000	11532000	16295000
	-0.00790134	8.99492	Inosine-5'-monophosphate dehydrogenase (IMP dehydrogenase) (IMPD) (IMPDH) (EC 1.1.1.205)	A4HXF5	0.843452	1	52.011	13	17	0.97974	0.99075	39	51	347300000	134020000	213280000	641060000	312530000	328530000
	-0.0195289	8.44745	Uncharacterized protein	A4HRG9	0.844134	1	151.47	5	11	0.99137	1.0186	6.6	12.7	53796000	21865000	31931000	226390000	108990000	117400000
	-0.00783485	9.96487	Putative 60S ribosomal protein L2	A4I8K8	0.84424	1	28.272	16	15	1.0165	1.0281	58.1	55.8	5162700000	2334400000	2828300000	4060300000	1927300000	2133000000
	0.0324768	8.55078	3-hydroxy-3-methylglutaryl coenzyme A reductase (HMG-CoA reductase) (EC 1.1.1.34)	A4I602	0.845542	1	45.861	7	9	0.98159	0.9399	18.2	31.3	106800000	49820000	56982000	248650000	115890000	132770000
	-0.0575171	7.86042	Uncharacterized protein	A4HXW7	0.848161	1	139.62	3	4	0.78856	0.8824	4	5.1	25357000	11520000	13837000	47157000	24302000	22855000
	0.0320089	8.3609	Putative chaperone protein DNAj	A4IBI6	0.848533	1	51.033	6	8	1.0979	1.056	17.4	23	97951000	49345000	48606000	131610000	60448000	71166000
	-0.00746823	10.0704	Putative ribosomal protein L1a	E9AHI5	0.848586	2	41.096	24	24	1.0112	1.022	65.4	65.7	3715800000	1763300000	1952500000	8045000000	3772600000	4272400000
	-0.0570996	7.92801	Putative N-acyl-L-amino acid amidohydrolase (EC 3.5.1.14)	A4I6N8	0.849731	1	44.206	3	2	0.87061	0.95077	28.6	26.9	61223000	29998000	31225000	23501000	13090000	10411000
	0.0316846	8.32454	Uncharacterized protein	A4I1B3	0.850608	1	31.329	4	3	1.0001	0.95757	21.9	19.7	125820000	63905000	61918000	85305000	39067000	46238000
	-0.00721485	8.66744	Uncharacterized protein	A4HVL6	0.851592	1	76.303	9	10	0.96851	0.97894	14.4	14.4	175200000	82996000	92207000	289790000	139290000	150490000
	-0.0180131	7.96335	Uncharacterized protein	A4IDT6	0.85243	1	55.618	2	3	1.1038	1.1476	5.6	11	22949000	9628700	13320000	68959000	31947000	37012000
	0.0180644	7.84614	Uncharacterized protein	A4IAI4	0.854316	1	87.062	2	1	1.0126	NaN	3.7	1.1	42930000	20434000	22497000	27238000	13527000	13711000
	0.016931	8.73007	60S ribosomal protein L37	P62886	0.854934	3	9.8354	5	4	1.0105	0.98706	41	32.5	211570000	92351000	119220000	325550000	151250000	174300000
	-0.0174026	8.58398	Putative proteasome regulatory non-ATPase subunit	A4I449	0.855776	1	99.417	8	9	0.91681	0.9441	13.8	14.6	168260000	76218000	92042000	215430000	105490000	109940000
	0.0168324	9.59441	Putative 40S ribosomal protein S10	A4ICN5	0.856135	1	18.59	8	8	1.0611	1.0391	66.1	66.1	1606900000	458080000	1148900000	2323300000	817650000	1505600000
	-0.016889	8.15204	Uncharacterized protein	A4HY46	0.858592	1	72.789	5	5	0.93814	0.96285	10.4	12.1	57018000	26559000	30459000	84900000	40288000	44612000
	-0.054632	7.77316	Receptor-type adenylate cyclase b (EC 4.6.1.1)	A4HX85	0.859021	3	151.86	2	1	0.96284	NaN	2.5	1.6	24366000	8876000	15490000	34949000	15241000	19708000
	0.0303388	8.25334	Putative ADP-ribosylation factor	E9AHL7	0.85923	1	20.585	2	3	1.1074	1.0694	17.6	23.6	57372000	29232000	28141000	121830000	69776000	52058000
	-0.0167588	8.50169	Uncharacterized protein	A4IAR5	0.859307	1	14.455	2	2	0.91069	0.9379	20.2	20.2	126850000	57717000	69134000	190610000	93882000	96733000
	-0.00642985	9.58179	Putative 60S ribosomal protein L18	A4HVI5	0.86092	1	22.022	6	9	1.0266	1.0368	27.3	49	1337500000	580800000	756740000	2480100000	1136900000	1343200000
	-0.0164389	8.14661	Uncharacterized protein	A4HS97	0.861062	1	31.194	3	3	1.0452	1.0728	16.5	16.5	67973000	27847000	40125000	72184000	30958000	41226000
	0.0297072	8.04296	Putative nucleolar protein	A4I6B1	0.863281	1	70.187	3	6	1.1086	1.0718	7.3	13.2	32694000	14350000	18344000	77703000	36040000	41663000
	0.0160238	8.93685	Putative casein kinase	A4IAZ8	0.865989	2	39.78	13	11	0.95141	0.93377	35.1	31.4	351080000	156890000	194190000	513590000	227720000	285870000
	-0.00598559	9.66216	Elongation factor-1 gamma	Q9BHZ6	0.866207	3	46.243	17	16	0.98865	0.99694	39.6	37.6	1935700000	868970000	1066700000	2658000000	1262700000	1395300000
	-0.0152617	7.99453	Putative ribosome biogenesis protein	A4HYZ6	0.867529	1	35.899	3	3	0.82619	0.86748	10.1	14.6	22572000	11146000	11426000	76177000	36260000	39916000
	0.0144704	7.11968	Uncharacterized protein	E9AHY6	0.86885	1	259.96	0	2	NaN	0.99002	0	1.4	0	0	0	13173000	7195600	5977600
	-0.0518328	7.09934	Putative tRNA nucleotidyltransferase (EC 2.7.7.25)	A4HSB8	0.869583	1	58.398	2	0	0.96471	NaN	4.8	0	12570000	5883000	6687300	0	0	0
	-0.00566203	9.17374	Putative thimet oligopeptidase (EC 3.4.24.15)	A4I291	0.870062	1	77.228	18	22	0.98535	0.99323	35.6	43.8	654210000	296320000	357890000	837700000	406380000	431320000
	0.0141615	7.92862	Putative malate dehydrogenase (EC 1.1.1.37)	A4I9I4	0.870101	1	35.911	2	2	0.99256	0.97355	12.1	12.1	23078000	9735700	13342000	61766000	29963000	31804000
	-0.0056505	9.62517	Succinyl-CoA ligase subunit beta (EC 6.2.1.-)	A4ID83	0.870199	1	44.069	17	19	1.0012	1.0091	51.8	58.6	1918300000	1036800000	881480000	2300300000	1195000000	1105400000
	-0.0515809	7.63263	Uncharacterized protein	A4HZC8	0.870534	1	62.346	1	2	NaN	1.0364	5.1	8.1	17038000	7797300	9240400	25879000	11815000	14065000
	0.0156341	9.77986	Putative 60S ribosomal protein L13	A4I4W0	0.870746	1	24.746	22	23	1.0313	1.0096	69.5	70	2593700000	1223100000	1370600000	3429900000	1724000000	1706000000
	-0.00559312	9.3483	Putative 2,4-dihydroxyhept-2-ene-1,7-dioic acid aldolase (EC 4.1.2.-)	A4I1P9	0.870883	1	30.401	10	9	1.0525	1.0641	49.8	52.7	905780000	407050000	498730000	1324200000	591570000	732660000
	0.0284329	8.52026	Uncharacterized protein	A4IBC5	0.871468	1	99.498	9	8	0.98836	0.95107	12.2	12.4	165320000	75040000	90277000	166010000	76649000	89364000
	-0.00553196	8.9419	Putative fibrillarin	E9AGR2	0.871612	1	30.959	11	11	1.0079	1.0158	44.2	43.5	450210000	210640000	239570000	424580000	189040000	235540000
	-0.00551025	9.85897	ATP synthase subunit alpha	A4HSH2	0.871871	1	62.548	22	25	0.99477	1.0024	41.5	44.8	2681000000	1230400000	1450600000	4546200000	2161100000	2385100000
	-0.0144296	7.96367	Putative proteasome regulatory non-ATP-ase subunit	A4HTD8	0.872105	1	36.274	3	1	0.96794	0.98799	13.3	6.1	47919000	24004000	23915000	44056000	19117000	24939000
	0.0136255	7.55847	Putative 40S ribosomal protein S8	A4IC96	0.872273	1	29.747	1	2	NaN	0.9906	4.2	8.8	6948000	2887300	4060700	29232000	15249000	13983000
	0.0283047	8.47493	Putative 5'-3' exonuclease (EC 3.1.11.-)	A4HSR7	0.872292	1	167.08	8	11	1.0623	1.0232	8.5	11.8	88010000	40619000	47391000	210480000	97304000	113170000
	-0.051024	7.45266	Uncharacterized protein	A4I4W8	0.872639	1	96.685	0	2	NaN	1.036	0	5	0	0	0	28357000	12002000	16355000
	0.0153239	9.09824	Oligopeptidase bwith=GeneDB:LmjF09.0770 (EC 3.4.21.83)	A4HTZ8	0.874536	1	83.07	17	17	1.0624	1.0428	35.6	37.2	458370000	195560000	262810000	795450000	386790000	408660000
	0.0153113	8.94148	Uncharacterized protein	A4ICB6	0.87469	1	29.129	13	11	0.99898	0.97813	48.4	45.3	385780000	167800000	217980000	488150000	240740000	247410000
	0.015304	8.66244	Putative proteasome alpha 7 subunit (EC 3.4.25.1)	A4I357	0.874779	1	25.636	6	7	0.97288	0.95379	33.6	41.6	132360000	64227000	68138000	327300000	157840000	169460000
	-0.00526067	9.12097	Putative calpain-like cysteine peptidase	A4I2N6	0.874847	6	701.5	28	54	0.96158	0.9698	9	15.5	395340000	176750000	218590000	925870000	449750000	476110000
	-0.00522197	9.06895	Putative ubiquitin-activating enzyme e1	A4IBJ4	0.875309	1	126.44	21	23	0.99765	1.0049	29.7	30.2	520340000	229520000	290830000	651720000	310840000	340880000
	0.0274921	8.20574	Putative RNA guanylyltransferase	A4I7V3	0.87752	1	118.08	6	7	1.055	1.0168	8.7	10.1	71087000	31081000	40006000	89512000	40579000	48933000
	-0.0133714	8.46363	Putative histidyl-tRNA synthetase (EC 6.1.1.21)	A4I591	0.877931	1	52.855	6	8	0.95288	0.97213	16.1	26.6	90546000	47101000	43445000	200280000	96196000	104090000
	0.0273929	8.42911	1,2-dihydroxy-3-keto-5-methylthiopentene dioxygenase (EC 1.13.11.54) (Acireductone dioxygenase (Fe(2+)-requiring)) (ARD) (Fe-ARD)	A4HYT9	0.878159	1	39.068	6	6	1.0322	0.9939	23.8	21.2	130260000	55444000	74819000	138340000	72608000	65737000
	0.0120707	7.89194	Short chain dehydrogenase-like protein	A4ID56	0.878579	1	33.171	3	2	1.0817	1.0694	17	10.5	43473000	19345000	24129000	34499000	16027000	18472000
	-0.0048633	9.15362	Putative 60S ribosomal subunit protein L31	A4IBL9	0.87959	2	20.83	13	9	1.0062	1.0131	46.4	43.7	505800000	223630000	282170000	918550000	434050000	484500000
	-0.0127482	8.37539	Aldose 1-epimerase-like protein	A4IAA4	0.881364	1	33.055	5	3	1.0539	1.077	34.9	16.6	121120000	57260000	63861000	116230000	53011000	63219000
	-0.0485707	7.81989	Uncharacterized protein	A4HZM1	0.88192	1	52.403	4	2	0.93797	1.0042	17.1	7.2	42847000	18837000	24010000	23205000	11392000	11814000
	-0.0125777	8.57464	Pteridine reductase 1 (EC 1.5.1.3) (EC 1.5.1.33) (EC 2.1.1.45)	A4I067	0.882304	1	30.222	8	10	0.97559	0.993	35.4	50	139720000	67781000	71934000	235810000	111800000	124010000
	-0.0125602	8.41739	Uncharacterized protein	A4HTW6	0.882401	1	86.905	12	9	0.9808	0.99814	20.5	13.1	110980000	46548000	64431000	150470000	74531000	75940000
	0.01093	7.82151	Uncharacterized protein	A4IAZ6	0.883211	1	87.817	2	5	0.91591	0.90967	5.4	12.3	20421000	10506000	9915500	45879000	21953000	23927000
	-0.00448903	8.88656	Putative CAS/CSE/importin domain protein	A4I629	0.884061	1	108.02	10	15	0.98694	0.9932	16.3	23.7	293380000	135190000	158190000	476750000	222600000	254150000
	-0.0122423	8.48269	Putative 4-methyl-5(Beta-hydroxyethyl)-thiazole monophosphate synthesis protein	A4I5A6	0.884154	1	20.519	4	3	0.99084	1.0078	36.7	32.7	71535000	32039000	39495000	232340000	112780000	119560000
	0.0144753	8.71394	Uncharacterized protein	A4I9C1	0.884919	1	17.099	5	5	0.97823	0.95975	42.4	37.7	211320000	100040000	111280000	306220000	146410000	159810000
	-0.0120709	8.21851	Putative prohibitin	A4IAQ8	0.885099	1	32.311	5	5	1.0101	1.0275	20.9	20.2	66714000	24295000	42419000	98675000	45928000	52747000
	0.0262785	8.11938	Uncharacterized protein	A4HVP1	0.885338	1	65.477	1	2	NaN	0.98195	2	6.2	5866800	2684000	3182800	125770000	56960000	68814000
	0.00997457	7.58875	Uncharacterized protein	A4IE21	0.887093	1	60.853	1	2	NaN	0.99311	3	4.3	5578300	2470100	3108100	33214000	17066000	16148000
	-0.00423005	9.03733	Putative glutamyl-tRNA synthetase (EC 6.1.1.17)	A4I608	0.887157	1	67.964	17	18	0.98248	0.98847	38	41.1	392690000	176040000	216660000	697070000	319530000	377540000
	0.00988741	7.09871	Uncharacterized protein	A4HW70	0.887447	1	31.021	1	2	NaN	0.99317	3.6	8.9	0	0	0	12552000	5655200	6897100
	-0.0115206	8.3982	Uncharacterized protein	A4HXK5	0.888135	1	7.9841	3	3	0.87156	0.89885	59.7	59.7	76308000	33967000	42341000	173840000	80409000	93429000
	-0.00411292	9.01405	Putative lysophospholipase (EC 3.1.1.5)	E9AH91	0.888558	1	30.178	7	8	0.97636	0.98237	31.3	38.5	255700000	113280000	142420000	777180000	356160000	421030000
	0.0254398	7.99396	Guanine nucleotide-binding protein beta subunit-like protein	E9AH24	0.890748	1	60.891	3	4	1.0489	1.0135	10.3	13.5	30013000	13033000	16980000	68605000	33323000	35281000
	-0.00380585	8.83481	Eukaryotic translation initiation factor 6 (eIF-6)	A4ICP5	0.892232	1	27.084	5	5	1.0532	1.0621	39.4	32.9	333910000	150990000	182920000	349700000	170990000	178710000
	-0.0037813	9.32591	Putative nucleolar RNA binding protein	A4HWM6	0.892525	1	48.906	19	20	0.99974	1.005	54.6	56.9	755100000	334080000	421020000	1362800000	638010000	724800000
	0.00858899	7.90557	Uncharacterized protein	A4HVX0	0.892728	1	108.51	3	2	0.98773	0.97636	5	3.6	32464000	16532000	15932000	47995000	24817000	23178000
	-0.00366193	9.59311	Putative 40S ribosomal protein S9	A4HT92	0.893954	1	22.138	13	12	0.98595	0.9911	50.5	50.5	1309100000	585840000	723230000	2609300000	1255700000	1353600000
	0.00818885	7.30535	Putative ubiquitin-protein ligase-like (EC 6.3.2.19)	A4HT46	0.894356	1	671.22	0	2	NaN	0.99434	0	0.6	0	0	0	20200000	9720900	10479000
	-0.00360558	9.41612	Putative 40S ribosomal protein S27-1	A4ID21	0.894629	1	9.7993	6	7	1.015	1.0204	66.3	75.6	915970000	405160000	510810000	1690900000	779660000	911270000
	-0.0451783	7.6606	Uncharacterized protein	A4HX02	0.894781	1	12.437	2	1	0.96917	NaN	27.8	13	28087000	11310000	16778000	17685000	8090700	9594400
	0.0080376	7.8581	Uncharacterized protein	A4I4S8	0.894972	1	155.51	2	4	1.0327	1.022	1.7	4	26834000	10862000	15972000	45293000	21912000	23381000
	0.013491	9.49463	60S ribosomal protein L6	A4HWJ8	0.896986	1	21.163	12	13	0.98222	0.96472	42.1	56.4	1146800000	520450000	626380000	1976600000	1002800000	973750000
	-0.00305908	8.99559	Putative long chain fatty Acyl CoA synthetase (EC 6.2.1.3)	A4HRT4	0.901176	1	78.905	18	17	1.0293	1.0347	33.5	38.8	388710000	173750000	214960000	601190000	287480000	313710000
	0.0238176	7.97103	Uncharacterized protein	A4IC02	0.901225	1	56.127	3	4	0.89187	0.8761	9.2	12	47876000	21615000	26260000	45672000	21405000	24267000
	0.0130734	9.40257	Putative 60S ribosomal protein L35	A4I2G1	0.902113	1	15.191	8	7	1.0131	0.99492	37.8	32.3	1061100000	462380000	598680000	1465700000	690590000	775070000
	-0.0430448	7.73581	Uncharacterized protein	A4I710	0.902883	1	48.791	3	3	0.94816	1.007	10.6	12.1	25193000	11256000	13938000	29234000	14280000	14954000
	0.0234615	8.17573	Uncharacterized protein	A4HSY4	0.903527	1	48.861	3	6	0.97096	0.94177	8.2	22.7	48714000	19869000	28845000	101160000	46060000	55095000
	-0.00868842	8.45761	Putative isovaleryl-coA dehydrogenase (EC 1.3.99.10)	A4I353	0.903787	1	44.47	5	7	1.0477	1.0635	17.8	28	84198000	36379000	47819000	202620000	91922000	110700000
	0.0053468	7.79062	Uncharacterized protein	A4HRL2	0.905934	1	38.463	3	4	1.1183	1.1247	14.4	20.1	19318000	8124700	11193000	42429000	20000000	22429000
	0.012695	9.25373	Triosephosphate isomerase (EC 5.3.1.1)	A4I0S4	0.906762	2	27.193	11	14	0.95731	0.94307	53	58.6	743420000	342210000	401210000	1050200000	514140000	536080000
	-0.0025919	9.23434	Ubiquitin-fusion protein	E9AHL5	0.906778	3	14.682	7	6	1.0108	1.0146	44.5	32	863770000	398260000	465510000	851520000	384880000	466640000
	0.0229156	8.53759	Uncharacterized protein	A4I307	0.907058	1	22.332	5	6	0.98001	0.95056	43.1	46.7	128570000	53334000	75233000	216250000	107860000	108390000
	-0.00251119	10.2256	Elongation factor 2	A4ICW8	0.907746	1	94.146	47	57	1.0143	1.0181	65.9	76.4	6059800000	2736500000	3323300000	10751000000	5044800000	5705800000
	-0.0415523	7.90059	Uncharacterized protein	A4I7S6	0.908558	1	178.88	3	2	0.96196	1.0191	2.5	2.2	49085000	23119000	25967000	30455000	14028000	16427000
	0.022676	8.38525	Putative p22 protein	A4I5C8	0.908608	1	22.954	6	5	0.95993	0.93305	27.5	32.8	117780000	52414000	65363000	125020000	61806000	63217000
	-0.00781406	8.17038	Putative small nuclear ribonucleoprotein	A4IAF5	0.908626	1	12.232	3	2	0.9282	0.94251	32.7	32.7	53252000	22925000	30327000	94788000	43878000	50909000
	-0.00779231	8.35064	Uncharacterized protein	A4IC93	0.908747	1	61.952	3	4	1.0707	1.0887	10.2	11.1	46920000	20318000	26602000	177280000	87296000	89981000
	-0.00764099	8.34292	RNA binding protein-like protein	A4HTC4	0.909585	1	38.859	3	6	0.94817	0.96037	11.5	19.8	64934000	33667000	31267000	155320000	78895000	76425000
	-0.0074501	8.53999	Probable citrate synthase, mitochondrial (EC 2.3.3.16)	A4HXU4	0.910642	1	52.192	2	3	0.97663	0.9871	50.2	49.6	104640000	48972000	55665000	242090000	120560000	121530000
	0.012336	9.07274	Regulatory subunit of protein kinase a-like protein	A4IA61	0.911175	1	71.568	17	23	1.0055	0.98846	33.2	47.4	391220000	175890000	215330000	791100000	387960000	403140000
	-0.0406821	7.6455	Cop-coated vesicle membrane protein p24	A4I824	0.911868	1	18.091	1	2	NaN	1.0286	6.2	11.9	17926000	9802800	8123400	26282000	11894000	14388000
	-0.0021433	9.48947	Putative 60S ribosomal protein L21	A4IAD2	0.912161	2	18.019	8	9	1.0301	1.0342	44	49.1	1006600000	438280000	568290000	2079900000	983590000	1096300000
	0.00360224	7.49243	Mitogen-activated protein kinase (EC 2.7.11.24)	A4ICR2	0.913051	1	50.347	2	1	1.0025	NaN	9.9	5.9	17031000	7742600	9288700	14045000	7397800	6647100
	-0.00698637	8.27196	Uncharacterized protein	A4HT02	0.913211	1	32.277	3	4	0.95618	0.96697	17.9	17.5	110980000	64433000	46542000	76070000	35062000	41008000
	0.00331439	7.03914	Uncharacterized protein	E9AGV0	0.914226	1	133.47	2	0	1.0023	NaN	2.4	0	10943000	3650200	7292800	0	0	0
	-0.00195249	9.78724	Putative ribosomal protein L3	A4I8D8	0.914452	2	47.565	29	26	1.007	1.0098	61.8	60.4	2274200000	995720000	1278500000	3852700000	1783900000	2068800000
	0.00313749	7.83153	Putative casein kinase II, alpha chain (EC 2.7.11.1)	A4HRN3	0.914948	1	44.231	2	3	1.0363	1.033	8.4	13.9	24247000	11410000	12837000	43600000	21003000	22597000
	0.0212996	7.98406	Putative rab7 GTP binding protein	E9AGQ4	0.917521	1	24.085	3	2	1.0229	0.9932	22.4	15.7	53400000	22902000	30498000	42996000	20609000	22387000
	0.020649	8.14289	Ubiquinol-cytochrome-c reductase-like protein	A4I763	0.921738	1	7.9252	3	4	0.90773	0.89198	35.7	47.1	46565000	20793000	25772000	92394000	45808000	46586000
	0.0205776	8.31767	GDP-mannose pyrophosphorylase (EC 2.7.7.13)	A4I048	0.9222	1	41.839	5	7	1.0141	0.98558	17.9	23.7	55533000	23723000	31810000	152280000	80560000	71722000
	-0.00525927	8.48982	Putative 2-hydroxy-3-oxopropionate reductase (EC 1.1.1.60)	A4I512	0.922787	1	31.059	5	4	1.0479	1.0584	26.8	21.7	133050000	61457000	71595000	175850000	82665000	93181000
	-0.00508388	8.33145	Putative aspartate aminotransferase (EC 2.6.1.1)	E9AH48	0.92376	1	47.591	5	4	0.88369	0.90149	18.3	15.8	84469000	38700000	45769000	130040000	69120000	60923000
	-0.00117369	8.89343	Uncharacterized protein	A4HXV6	0.923811	1	289.76	18	22	1.0199	1.022	10.3	13.5	307260000	138930000	168320000	475140000	223720000	251420000
	-0.0373399	7.44852	Uncharacterized protein	A4I1Q4	0.924597	1	40.745	2	1	0.97445	NaN	6.5	4.9	17040000	7514700	9525700	11048000	6219100	4829100
	-0.00469814	8.39555	60S ribosomal protein L32	A4HZH8	0.9259	1	15.368	2	4	1.0106	1.0174	45.1	53.4	100840000	45490000	55350000	147790000	70536000	77252000
	0.0199119	8.52171	Serine hydroxymethyltransferase (EC 2.1.2.1)	A4HW78	0.926517	1	50.618	6	8	1.0498	1.0225	23.9	27.7	146310000	66649000	79659000	186130000	89561000	96573000
	-0.000720819	9.32428	Putative 40S ribosomal protein S16	A4I218	0.929257	1	16.687	11	12	1.0162	1.0175	60.4	67.1	677710000	304050000	373660000	1432300000	669790000	762540000
	0.019328	8.02038	Putative NAD/FAD dependent dehydrogenase	A4HWJ5	0.930305	1	43.224	1	4	1.133	1.1186	5.5	17	25989000	10046000	15943000	78815000	35124000	43691000
	-0.0356217	7.75501	Putative chaperone protein DNAj	A4I8F5	0.931148	1	44.988	3	3	0.94056	0.98945	9.8	7.5	27626000	12876000	14750000	29261000	14312000	14949000
	0.0106683	9.58404	60S acidic ribosomal subunit protein (Putative 60S acidic ribosomal subunit protein)	A4I2U1	0.931714	2	34.778	13	11	1.0357	1.0213	38.7	39	1522500000	688190000	834300000	2314900000	1162500000	1152400000
	-0.00109687	7.8146	Uncharacterized protein	A4I8X9	0.932254	1	45.078	3	2	0.99924	NaN	11.3	5.3	38538000	16853000	21685000	26715000	13711000	13003000
	0.018935	8.18337	Uncharacterized protein	A4HSV3	0.932856	1	110.83	3	7	1.0659	1.0411	3	10.2	29726000	11459000	18267000	122810000	60454000	62358000
	-0.000388634	9.3209	Putative pyruvate dehydrogenase E1 component alpha subunit (EC 1.2.4.1)	A4HY08	0.933255	1	42.719	19	22	0.99385	0.99442	63	59	735230000	335640000	399590000	1358400000	649310000	709050000
	-0.0013437	7.93266	Uncharacterized protein	A4I6Z6	0.933264	1	139.36	4	4	0.85916	0.87798	5.2	5.3	37075000	18731000	18344000	48561000	26431000	22130000
	0.0104219	8.96	Eukaryotic translation initiation factor 3 subunit 7-like protein	A4I5Y5	0.934752	1	60.555	12	14	1.0387	1.0248	27.9	30.3	287680000	130860000	156810000	624340000	290180000	334160000
	-0.00175484	7.82498	Uncharacterized protein	A4I560	0.934946	2	117.75	3	4	0.98104	0.98374	4.3	5.6	20390000	8276800	12113000	46442000	21875000	24567000
	-0.00306619	8.04529	DNA-directed RNA polymerase (EC 2.7.7.6)	A4I766	0.934962	6	184.46	6	6	1.021	1.0259	4	4.8	36190000	16057000	20133000	74801000	34708000	40093000
	0.0103787	8.93452	Putative ATP-dependent DNA helicase (EC 3.6.1.-)	A4IA37	0.935286	1	53.553	12	13	0.97536	0.96239	33.7	36.2	330690000	155130000	175570000	529360000	257320000	272040000
	0.0103534	9.38249	Putative 40S ribosomal protein S3	A4HWJ3	0.935597	1	24.471	14	14	1.0456	1.0322	62.1	62.1	982140000	447810000	534320000	1430500000	687070000	743450000
	-0.0344547	7.89853	Uncharacterized protein	A4I9B3	0.935601	1	56.937	4	2	0.89469	0.94508	8.4	3.6	55665000	33063000	22602000	23499000	12619000	10880000
	-0.0339294	7.77651	Uncharacterized protein	A4HSK0	0.937606	1	16.931	2	2	0.91399	0.96198	17.7	17.7	19142000	8242600	10900000	40631000	18276000	22356000
	-0.0337417	7.85552	Uncharacterized protein	A4HZW7	0.938322	2	78.764	2	3	1.1076	1.1818	3.5	5.8	23317000	10154000	13164000	48383000	18835000	29549000
	-0.00227933	8.53113	Hs1vu complex proteolytic subunit-like (EC 3.4.25.-) (HslVU complex proteolytic subunit)	Q8I496	0.939334	1	24.124	5	4	1.0123	1.0157	20.5	17.3	145080000	64093000	80987000	194650000	90423000	104220000
	0.0178924	8.31625	Uncharacterized protein	A4I615	0.939626	1	40.835	6	6	0.96521	0.94362	25.7	29.9	78991000	39762000	39229000	128140000	62050000	66094000
	0.0177928	8.43842	Uncharacterized protein	A4I4K9	0.940273	1	75.417	8	8	1.0086	0.98404	20.2	22.9	136070000	61842000	74230000	138350000	69814000	68541000
	0.0176683	8.43573	Putative p450 reductase	A4I3K3	0.941082	1	72.449	8	12	1.013	0.98849	16.4	26	92668000	44869000	47798000	180060000	90385000	89676000
	0.000265293	9.26	6-phosphogluconate dehydrogenase, decarboxylating (EC 1.1.1.44) (Fragment)	I3VJT5	0.941129	3	51.1	12	14	0.9942	0.99387	38.9	38.6	506380000	230470000	275910000	1313300000	605050000	708230000
	-0.0329347	7.29625	UDP-sugar pyrophosphorylase (EC 2.7.7.64)	A4HXJ3	0.941403	1	68.575	2	0	0.97743	NaN	5.4	0	19781000	9860800	9920300	0	0	0
	0.000319136	9.07094	Putative long-chain-fatty-acid-CoA ligase (EC 6.2.1.3)	A4HRH5	0.941777	1	77.768	11	17	1.1087	1.1214	29.1	40.1	267590000	113750000	153840000	909840000	377000000	532840000
	-0.0324277	7.71316	Putative G-actin binding protein	A4IA09	0.943339	1	35.807	3	3	0.91299	0.95918	15.4	12.1	26655000	13288000	13368000	25006000	13066000	11940000
	-0.00426224	7.57666	Putative beta-ketoacyl synthase family protein (EC 2.3.1.41)	A4I9B2	0.945213	1	47.186	2	1	0.99705	NaN	10	4.4	23764000	10767000	12997000	13964000	10411000	3553400
	0.00065113	10.2409	Putative heat shock 70-related protein 1, mitochondrial	A4I5T0	0.945777	4	71.657	41	43	0.99611	0.99523	63	63.5	8247600000	3784600000	4463000000	9166800000	4386200000	4780500000
	0.0168455	8.38031	Nucleolar protein family a member-like protein	A4IAG9	0.946428	1	16.632	3	6	1.0731	1.0522	21.6	50.7	56743000	25587000	31157000	183310000	84711000	98604000
	0.0168039	8.19756	Putative 60S ribosomal protein L39	A4HX14	0.946699	1	6.4857	1	2	NaN	0.98842	23.5	37.3	28933000	11679000	17254000	128670000	59254000	69415000
	0.000740562	9.64285	40S ribosomal protein S5	A4HV05	0.946855	2	21.271	12	12	1.0062	1.0052	56.8	61.6	1926400000	823060000	1103300000	2467500000	1155000000	1312400000
	0.000772682	9.1738	Putative vacuolar ATP synthase catalytic subunit A (EC 3.6.3.14)	A4IAD4	0.947242	1	67.718	22	24	0.98751	0.98662	53.1	55.4	618930000	293210000	325720000	873170000	424660000	448510000
	-0.000850902	7.97195	Uncharacterized protein	E9AGW2	0.947276	1	36.302	3	2	1.0808	1.0893	10.5	6.9	45988000	19379000	26609000	47758000	21660000	26098000
	-0.031254	7.14603	Uncharacterized protein	A4HVJ2	0.947822	1	145.24	1	2	NaN	1.0219	1	1.6	4966200	2561600	2404600	9030500	4584400	4446100
	0.0165839	8.38321	Uncharacterized protein	E9AG90	0.948128	1	11.467	2	2	1.0514	1.0291	36.4	36.4	81581000	35421000	46159000	160080000	70659000	89416000
	-0.00518438	7.59421	Uncharacterized protein	A4I5C4	0.948991	1	63.007	1	2	NaN	1.0036	3.8	6.6	7725200	4615400	3109700	31558000	16648000	14910000
	-0.000496121	8.34405	Uncharacterized protein	A4I9N8	0.949249	1	138.64	2	4	0.98731	0.98814	12.5	22.6	58077000	29541000	28537000	162750000	70964000	91790000
	-0.0306704	7.66287	Putative N-acetyltransferase subunit ARD1	A4HVG9	0.950052	1	28.684	2	2	0.91161	0.95573	13.5	13.5	18094000	8277400	9816600	27918000	14356000	13562000
	-0.00031297	8.18026	Putative DNA-directed RNA polymerases II	A4HXV2	0.950268	1	27.168	4	4	0.98827	0.98883	28	28	46847000	22497000	24350000	104600000	46418000	58177000
	0.00103551	9.37748	Ribosomal protein L15	Q9N9V8	0.95041	1	24.435	11	11	1.0196	1.0185	44.1	44.1	898230000	397010000	501220000	1486700000	692250000	794470000
	-0.00561557	7.25614	Putative signal recognition particle protein	A4HY99	0.950758	1	80.932	1	3	NaN	1.0039	1.6	4.9	1544100	592680	951450	16492000	8155900	8336200
	0.00110126	9.53777	Elongation factor 1-beta (Putative translation elongation factor 1-beta)	A4I9P1	0.951203	1	25.935	9	12	0.97875	0.97773	61.1	69.5	1101800000	501850000	599920000	2347800000	1125900000	1221900000
	0.0090816	9.77358	Putative glucose-regulated protein 78	A4I3J9	0.951297	1	71.862	35	38	0.97042	0.9595	58.2	58.2	2355300000	1082600000	1272700000	3581900000	1783400000	1798500000
	0.00111993	10.0993	ATP synthase subunit beta (EC 3.6.3.14)	A4I1G1	0.951428	3	56.292	21	26	0.99673	0.9952	57.9	63.4	5283900000	2392600000	2891200000	7286200000	3403100000	3883100000
	-0.00588495	7.81955	Elongation of fatty acids protein (EC 2.3.1.199) (Very-long-chain 3-oxoacyl-CoA synthase)	A4HW09	0.951862	1	32.346	2	2	1.0751	1.0908	5.6	5.6	18912000	9128900	9782700	47089000	22103000	24986000
	9.44165e-05	8.25855	Uncharacterized protein	A4HVJ6	0.952534	1	61.554	4	7	0.97867	0.97899	11	18.5	59182000	28288000	30894000	122180000	54896000	67281000
	0.00121916	8.63908	Putative peptidase M20/M25/M40	A4I933	0.952624	1	51.859	7	6	0.91163	0.91738	32.2	28.8	217500000	102810000	114690000	218090000	114560000	103530000
	0.0157517	8.20914	Coatomer delta subunit-like protein	A4HX15	0.953539	1	57.782	3	5	1.0116	0.98975	8.8	14	23440000	11994000	11446000	138420000	63634000	74787000
	0.015637	8.43713	NADH-cytochrome b5 reductase (EC 1.6.2.2)	A4HVN4	0.954285	1	34.727	3	6	1.0459	1.0247	14	26.6	122120000	50531000	71586000	151490000	63917000	87569000
	0.0156058	8.30514	Uncharacterized protein	A4IE22	0.954488	1	61.9	6	4	0.96098	0.94271	17.8	14.7	90202000	37588000	52614000	111700000	50246000	61457000
	0.000541547	8.45838	Enoyl-CoA hydratase/isomerase family protein,conserved	E9AHU0	0.955022	1	30.903	8	5	0.97223	0.97227	38.7	32	169310000	76579000	92733000	118020000	59413000	58607000
	0.00147416	8.92625	Eukaryotic translation initiation factor 3 subunit I (eIF3i)	A4ID08	0.955699	1	38.553	9	10	1.014	1.0121	36.8	40.2	369610000	157640000	211960000	474220000	228320000	245900000
	0.0153957	8.50889	60S acidic ribosomal protein P2	E9AGM1	0.955854	2	10.984	4	4	1.029	1.0076	66.7	66.7	132580000	59370000	73208000	190190000	91119000	99075000
	0.000713493	8.22548	Cell differentiation protein-like protein	A4IAK7	0.955979	1	41.01	4	6	0.98677	0.98598	12	25.4	46556000	21007000	25550000	121510000	56861000	64647000
	-0.00696802	7.8903	Uncharacterized protein	A4I7V2	0.956301	1	85.877	3	3	1.1144	1.1416	4.8	4.4	35437000	15909000	19528000	42241000	18234000	24007000
	-0.0290036	7.90005	Uncharacterized protein	A4HZX2	0.956423	1	133.52	4	3	0.73059	0.81327	4.9	4.3	28247000	12196000	16051000	51195000	29735000	21461000
	0.00860114	9.39143	14-3-3 protein-like protein	A4IDA9	0.957233	1	29.73	14	16	1.0089	0.99695	66.7	66.7	1016500000	468840000	547650000	1446300000	694100000	752230000
	-0.0287106	7.74281	Uncharacterized protein	A4IC10	0.957543	1	79.037	0	4	NaN	1.0201	0	8.6	0	0	0	55311000	24640000	30671000
	0.0151028	8.13929	Uncharacterized protein	A4I1E8	0.957759	1	90.999	5	6	1.132	1.1248	8.1	10.1	43904000	20882000	23021000	93909000	43449000	50461000
	0.00853113	8.69478	Putative calpain-like cysteine peptidase (EC 3.4.22.-)	A4I2N5	0.958098	1	686.96	3	7	1.0307	1.0192	25.2	41.8	138390000	58581000	79807000	356810000	166530000	190290000
	0.00118672	8.24384	Uncharacterized protein	A4I4G8	0.958613	1	40.038	3	6	1.0414	1.0414	12.2	18.6	52364000	20528000	31836000	122960000	61480000	61477000
	-0.0280339	7.57926	Putative Tob55	A4I4P0	0.96013	1	52.562	2	2	0.85268	0.90185	4.7	5.5	18258000	9253100	9004800	19696000	9609000	10087000
	-0.0279674	7.51903	Rhomboid-like protein	A4HS82	0.960384	1	43.61	2	2	1.0874	1.1439	5.8	5.8	14420000	7079100	7340400	18619000	8155000	10464000
	0.00186073	8.08097	Putative proteasome regulatory non-ATP-ase subunit 3	A4I372	0.962365	1	37.882	2	5	1.0264	1.0244	5.7	16.8	35430000	14458000	20971000	85066000	41369000	43697000
	0.0143746	8.49527	Uncharacterized protein	A4IDC1	0.962497	1	56.524	5	6	0.97061	0.95291	11.4	15.7	172630000	78550000	94081000	140170000	63870000	76297000
	0.00212645	8.12162	Uncharacterized protein	A4HUE1	0.963845	1	88.452	3	7	1.0027	0.99975	4.9	13	34457000	18223000	16234000	97862000	41995000	55867000
	0.00215876	9.35909	Putative ribosomal protein L27	A4I890	0.963958	1	15.42	9	11	0.99627	0.99332	49.3	50	821980000	372890000	449100000	1464100000	627960000	836170000
	0.0021581	8.50258	Uncharacterized protein	A4HXA8	0.964021	1	36.314	7	7	1.0692	1.0709	31.5	28.1	190370000	78835000	111530000	127740000	67875000	59866000
	0.0139756	8.41256	Putative mitochondrial processing peptide beta subunit (EC 3.4.24.64)	A4HRI8	0.965094	1	55.016	5	6	1.0855	1.0707	18.4	20.6	140410000	58475000	81932000	118150000	48213000	69938000
	0.00793131	8.88747	Uncharacterized protein	A4HVG8	0.965513	1	13.406	5	4	1.0571	1.0483	55.4	55.4	311550000	135250000	176300000	460180000	208830000	251350000
	0.00791995	9.5171	Putative T-complex protein 1, beta subunit	A4I2S6	0.965653	1	57.732	29	28	1.0141	1.0031	64.8	61.1	1366600000	660980000	705670000	1922700000	905160000	1017500000
	-0.0265876	7.58957	Uncharacterized protein	A4IBZ1	0.965661	1	25.476	0	2	NaN	1.0186	0	13	0	0	0	38866000	18178000	20688000
	-0.00934717	7.54415	Putative dual specificity protein phosphatase	A4HZ69	0.966059	1	66.761	1	2	NaN	1.0065	4	5.5	5260600	1524100	3736500	29746000	14701000	15045000
	0.00252693	7.97245	Putative guanylate kinase (EC 2.7.4.8)	A4I8X4	0.966075	1	23.011	2	2	NaN	0.99825	13.3	13.3	24221000	12309000	11912000	69633000	33330000	36304000
	0.00279395	8.55505	Uncharacterized protein	A4HWV0	0.967562	1	36.821	6	10	0.95783	0.95598	27.1	39.6	134060000	55113000	78946000	224900000	110400000	114490000
	-0.00977712	7.66473	Uncharacterized protein	A4I0F0	0.967822	1	113.37	1	2	NaN	1.0068	1.1	6	0	0	0	46209000	21659000	24549000
	0.00290802	8.6105	Uncharacterized protein	A4I2S5	0.968197	1	35.304	8	11	1.0357	1.0327	36.8	47.7	157180000	78708000	78475000	250670000	123070000	127600000
	-0.00992041	7.87944	Uncharacterized protein	A4I316	0.96841	1	27.34	1	3	NaN	1.0069	3.3	20.1	8390200	3756700	4633500	67369000	30397000	36972000
	0.00762426	9.14782	Putative translation initiation factor	A4HXK6	0.96931	1	80.81	15	23	0.98326	0.97339	27.8	37.5	489460000	228460000	261000000	916010000	442510000	473500000
	-0.0250991	7.84341	Glutamate dehydrogenase	A4I426	0.971356	1	49.131	4	3	1.001	1.0368	11.9	9.1	39834000	22143000	17691000	29895000	16699000	13196000
	-0.0247636	7.75514	Uncharacterized protein	A4HWW6	0.972639	1	60.258	3	2	1.0649	1.1098	7.1	4.4	33783000	13799000	19984000	23121000	8599000	14523000
	0.00292487	8.93766	Uncharacterized protein	A4I841	0.973204	1	26.305	9	10	1.0117	1.0077	57.1	48.9	327450000	144480000	182970000	538840000	261100000	277740000
	0.00723194	9.27357	Putative arginyl-tRNA synthetase (EC 6.1.1.19)	A4I2T4	0.974162	1	78.242	24	24	1.0029	0.9929	41.9	41.8	714140000	326720000	387420000	1163300000	560840000	602440000
	0.0122329	8.09824	Uncharacterized protein	A4IBN4	0.976438	1	13.181	4	4	1.0321	1.0153	29.9	29.9	42137000	18390000	23747000	83245000	37035000	46210000
	0.0121502	8.61127	Putative phenylalanyl-tRNA synthetase alpha chain	A4I7Q3	0.976977	1	56.725	11	8	0.97489	0.95967	25.5	19.2	252100000	88613000	163490000	156470000	75664000	80806000
	-0.0120243	7.40456	Sre-2/carboxylate carrier-like protein	A4HSJ0	0.977044	1	37.906	2	1	0.9917	NaN	5.8	2.9	12911000	5822100	7088800	12473000	5744000	6728900
	0.0032441	8.76491	Nucleosome assembly protein-like protein	A4I6V2	0.977058	1	44.788	10	8	0.94838	0.94686	28.3	24.6	264520000	144870000	119650000	317460000	165960000	151500000
	0.0118262	8.11607	Uncharacterized protein	A4HU05	0.979086	1	43.42	6	4	0.98702	0.9714	15.3	11.3	58868000	24150000	34718000	71770000	34704000	37066000
	0.011763	8.49105	Superoxide dismutase (EC 1.15.1.1)	A4HTI0	0.979498	1	26.211	4	4	1.0035	0.98729	30.4	27.8	98411000	45326000	53085000	211370000	103600000	107780000
	-0.0227745	7.68128	Uncharacterized protein	A4ICR3	0.980252	1	28.259	2	3	1.0551	1.0946	10	14.3	21519000	9944400	11575000	26485000	12958000	13527000
	0.00516742	8.26405	Uncharacterized protein	A4HRY2	0.980784	1	12.51	3	6	1.0461	1.0405	33.7	42.3	60037000	30743000	29293000	123640000	55793000	67850000
	-0.0225515	7.57527	Uncharacterized protein	A4I2Q3	0.981105	1	23.019	2	0	0.98449	NaN	14.6	0	37607000	16448000	21158000	0	0	0
	0.00563695	8.52226	Proteasome regulatory ATPase subunit	A4IE38	0.9834	1	45.534	8	10	0.99511	0.98744	27.1	35.2	151430000	67723000	83704000	181430000	88525000	92909000
	0.00647201	8.78075	Serine palmitoyltransferase-like protein (EC 2.3.1.50)	A4IAE1	0.983563	1	53.9	8	11	1.0443	1.0366	29.7	39.3	256640000	113530000	143110000	346960000	157810000	189160000
	0.00645397	9.26357	Putative cytochrome c	A4HX29	0.983787	2	12.181	7	7	1.0325	1.0241	61.9	77	696700000	308470000	388230000	1138000000	523650000	614340000
	0.00592698	8.05872	Brix domain containing-like protein	A4I1U0	0.985017	1	40.294	2	5	1.014	1.0058	10.8	19.9	47746000	21229000	26517000	66732000	32020000	34712000
	0.00633772	9.05102	Putative 40S ribosomal protein S33 (Ribosomal protein S33)	Q9N9V5	0.985225	1	9.7461	5	7	1.0111	1.0023	43.7	47.1	351020000	156770000	194250000	773630000	365960000	407680000
	0.0108765	8.20451	Xanthine phosphoribosyltransferase (EC 2.4.2.22) (EC 2.4.2.8)	E9AGU7	0.985271	1	26.997	4	6	1.038	1.0234	20.7	36.1	60400000	27141000	33258000	99745000	48057000	51688000
	-0.0213358	7.50442	Uncharacterized protein	A4HT40	0.985759	1	67.351	4	1	0.98532	NaN	8.8	1.9	27906000	13143000	14763000	4040200	1699800	2340400
	0.0107249	8.23429	Uncharacterized protein	A4I200	0.986259	1	25.668	4	3	1.1154	1.1117	31.1	20.4	71499000	33234000	38265000	100010000	45940000	54075000
	0.00400655	8.77617	Biotin/lipoate protein ligase-like protein (EC 6.3.4.15)	A4I6N1	0.986265	1	28.622	9	9	0.96512	0.96113	44.5	43.7	281930000	124710000	157230000	315340000	154530000	160810000
	0.0106497	8.35265	Putative universal minicircle sequence binding protein (UMSBP)	A4IDD5	0.986748	1	28.166	11	9	1.0716	1.0602	58.7	48	123480000	51171000	72305000	101760000	45080000	56683000
	0.00628941	8.24329	COP-coated vesicle membrane protein erv25	A4IDI9	0.987037	1	30.064	1	3	NaN	0.99565	5.6	14.9	36410000	15306000	21104000	138690000	49035000	89650000
	0.00619075	9.41552	2,3-bisphosphoglycerate-independent phosphoglycerate mutase (EC 5.4.2.1)	E9AHZ7	0.987043	1	60.76	20	21	1.0094	1.0008	50.1	54.6	1275600000	578370000	697230000	1327700000	653200000	674520000
	-0.0209096	7.82632	Uncharacterized protein	A4IC08	0.98739	1	34.651	4	4	0.99083	1.02	17.8	15.3	41898000	20463000	21435000	25140000	11795000	13344000
	0.00614007	8.89442	Uncharacterized protein	A4I195	0.987671	1	32.46	9	11	1.014	1.0055	42.8	48.1	354300000	163430000	190880000	429890000	211960000	217930000
	0.00427045	9.06359	Putative eukaryotic translation initiation factor 5	A4I9K5	0.989452	1	42.992	11	13	1.0239	1.0183	40.7	42.3	388420000	171110000	217310000	769270000	351670000	417590000
	-0.0201999	7.25035	Uncharacterized protein	A4HU73	0.990107	1	14.12	0	2	NaN	1.0141	0	19.8	0	0	0	17797000	8078300	9718400
	0.00446631	9.79373	Putative RNA binding protein	A4I7P2	0.991817	1	25.209	14	14	1.0073	1.0011	62.6	71.1	2735600000	1233700000	1501900000	3483500000	1737500000	1746000000
	0.0057713	9.09392	Putative ATP synthase F1 subunit gamma protein	A4HZI3	0.992234	1	34.395	13	12	1.0121	1.0041	51.2	48.8	504290000	217630000	286660000	737120000	346660000	390460000
	0.0045194	9.61517	Uncharacterized protein	A4IDZ8	0.992459	1	58.231	23	26	1.0149	1.0087	57.7	62.5	1249200000	542140000	707010000	2873400000	1355600000	1517800000
	0.00458563	8.66013	Peptidyl-prolyl cis-trans isomerase (EC 5.2.1.8)	A4HSQ3	0.993259	1	20.364	6	5	1.0299	1.0241	48.7	43.9	150100000	69861000	80235000	307130000	147450000	159680000
	-0.0160684	7.24396	Uncharacterized protein	A4HTL0	0.993646	1	299.01	0	3	NaN	1.0112	0	1.8	0	0	0	17537000	6988600	10549000
	0.00557093	8.69813	Alkyldihydroxyacetonephosphate synthase (EC 2.5.1.26)	A4I507	0.994714	1	69.417	7	11	0.95618	0.95097	13.8	30.4	129670000	60421000	69246000	369360000	189130000	180220000
	0.00939814	8.12189	Putative histone H3 variant	A4HY84	0.994901	1	16.531	2	2	1.0798	1.0715	33.8	33.8	48929000	20527000	28403000	83471000	39895000	43577000
	0.00804016	8.4509	Uncharacterized protein	A4HXU2	0.996794	1	77.233	5	6	0.93749	0.93137	9.8	11.1	94933000	46263000	48669000	187490000	95258000	92231000
	-0.0168998	7.90901	Uncharacterized protein	A4IE27	0.997059	1	32.549	3	3	0.87823	0.91035	16.7	16.7	39507000	17484000	22023000	41591000	20010000	21581000
	-0.0169352	7.82514	Putative RNA-binding protein	A4I4C1	0.997205	1	81.845	2	4	0.97686	1.0002	4	8.7	13231000	5485200	7745800	53625000	25910000	27715000
	-0.0176275	7.77605	Adenylate kinase 2 (EC 2.7.4.3)	A4I9I1	0.999956	4	26.193	2	2	1.0038	1.0289	21.4	12.2	34159000	14751000	19407000	25552000	11843000	13710000
	0.00514376	8.70894	Malate dehydrogenase (EC 1.1.1.37)	A4I9I3	1	1	33.394	3	5	0.92086	0.92057	29	37.5	141740000	69481000	72255000	369870000	179250000	190620000
	0.0086153	8.38338	Putative heat shock protein 20	A4I4V9	1	1	17.518	2	2	0.92352	0.91873	23.9	23.9	53190000	24105000	29086000	188570000	88141000	100420000
	-0.017616	7.89873	Putative ATP-dependent zinc metallopeptidase (EC 3.4.24.-)	A4I809	1	1	77.862	3	3	0.99283	1.0174	8.7	6.7	42204000	18536000	23667000	36996000	18345000	18651000
