# Supplementary material for: Activation of Bicyclic Nitro-drugs by a Novel Nitroreductase (NTR2) in Leishmania
Source: PLoS Pathog. 2016 Nov 3;12(11):e1005971. doi: 10.1371/journal.ppat.1005971 (PMC5094698; doi:10.1371/journal.ppat.1005971)
Supplement: S2 Table — (XLSX) [file ppat.1005971.s005.xlsx]

## Sheet: PA824
		Read depth				Reference allele, fraction				Genotype calls				Gene		Variant consequence
Chromosome	Position	PA824WT	PA824IA	PA824IIA	PA824IIIA	PA824WT	PA824IA	PA824IIA	PA824IIIA	PA824WT	PA824IA	PA824IIA	PA824IIIA	Accession	Description	PA824IA	PA824IIA	PA824IIIA
Ld12_v01s1	351048	106	82	91	79	0.613208	0.597561	0.505495	0	A/G	A/G	A/G	A	.	.	.	.	.
Ld12_v01s1	356774	87	104	103	88	0.735632	0.5	0.514563	0	A/C	A/C	A/C	A	LdBPK_120610.1	serine/threonine protein phosphatase-like protein	.	.	nonsyn_His/Pro493His
Ld12_v01s1	367845	82	85	106	73	0.5	0.529412	0.509434	1	C/T	C/T	C/T	C	.	.	.	.	.
Ld12_v01s1	474579	54	74	68	71	0.648148	0.0675676	0	0	A/G	A	A	A	LdBPK_120060r.1		nonsyn_Met/Val1277Met	nonsyn_Met/Val1277Met	nonsyn_Met/Val1277Met
Ld12_v01s1	483543	82	72	75	75	1	0.0606061	0	0	GCCCC	GCCC	GCCC	GCCC	LdBPK_120730.1	NADH:flavin oxidoreductase/NADH oxidase, putative	FRAMESHIFT	FRAMESHIFT	FRAMESHIFT
Ld14_v01s1	283313	36	20	15	16	0.527778	1	1	1	A/G	A	A	A	.	.	.	.	.
Ld14_v01s1	283318	38	28	21	20	0.605263	1	1	1	A/C	C	C	C	.	.	.	.	.
Ld21_v01s1	353863	68	87	75	70	1	0.574713	1	1	G	A/G	G	G	.	.	.	.	.
Ld21_v01s1	392027	42	36	40	42	0.666667	1	1	1	A/G	G	G	G	.	.	.	.	.
Ld22_v01s1	479798	136	174	194	179	0.992647	0.718391	0.78866	0.765363	C	C/T	C/T	C/T	LdBPK_221060.1	translation initiation factor IF-2, putative	synonymous	synonymous	synonymous
Ld32_v01s1	1547321	57	81	75	75	1	1	0.6	1	G	G	G/T	G	LdBPK_324120.1	cAMP response protein, putative	.	nonsyn_Arg45Arg/Leu	.
Ld34_v01s1	1683420	61	80	75	72	1	0.475	0.533333	0.569444	C	C/T	C/T	C/T	.	.	.	.	.
Ld35_v01s1	1780452	86	78	93	89	1	0.512821	1	1	T	C/T	T	T	.	.	.	.	.
